# Supplementary material for: The polymyxin B-induced transcriptomic response of a clinical, multidrug-resistant Klebsiella pneumoniae involves multiple regulatory elements and intracellular targets
Source: BMC Genomics. 2016 Oct 25;17(Suppl 8):737. doi: 10.1186/s12864-016-3070-y (PMC5088521; doi:10.1186/s12864-016-3070-y)
Supplement: Additional file 2: — Differentially expressed genes in polymyxin in comparison with five environmental conditions. (XLS 1099 kb) [file 12864_2016_3070_MOESM2_ESM.xls]

## Sheet: Additional_file
Additional File 2 - Differentialy expressed genes in polymyxin in comparison with five environmental conditions.
Criteria for significance: FDR≤ 0.01. Log2(fold-change) (Log2FC) values positive denotes up-regulation in polymyxin B and Log2FC negative denotes downregulation in polymyxin B and the opposite should be understood in the conditions compared with PB. Log2FC in italic red font are not significant based on FDR.
			Relative expression (Log2(fold-change) [Log2FC]) of bacterial growth in polymyxin versus:
Locus in Kp13	Gene name	Predicted function or gene function	without Polymyxin	Polyxymin + High Ca	Polyxymin + High Fe	Polyxymin + Low Mg	Polyxymin + Low pH
Chromossome-encoding genes
KP13_00001	-	HTH transcriptional regulator	0.000908554	0.154063	0.204998	0.012197	0.545316
KP13_00002	hsrA	putative transport protein hsrA	0.151865	-1.73018	-1.7729	-0.222897	-1.36063
KP13_00003	rbsR	Ribose operon repressor	0.219616	-0.687835	-0.440002	0.135926	-1.29742
KP13_00004	rbsK	Ribokinase	-0.263681	-1.36009	-1.43099	0.149899	-1.23447
KP13_00005	rbsB	D-ribose-binding periplasmic protein	-0.0422488	-0.0230992	0.253972	-0.111269	1.46407
KP13_00006	rbsC	Ribose transport system permease protein rbsC	-0.0329263	-2.00136	-1.15131	0.0852156	-0.145169
KP13_00007	rbsA	Ribose import ATP-binding protein rbsA	0.3287	-1.52509	-0.450563	-0.546803	0.21925
KP13_00008	rbsD	D-ribose pyranase	0.00639313	-1.3888	-0.0325792	-0.485702	0.294001
KP13_00009	-	hypothetical protein	-	-	-	-	-
KP13_00010	kup	Low affinity potassium transport system protein kup	0.128857	0.0962809	0.101685	0.0446243	0.415643
KP13_00011	ravA	ATPase ravA	0.116839	-0.363293	-0.396471	0.0192215	-0.716827
KP13_00012	viaA	Protein viaA	0.288664	-1.16846	-1.08304	-0.164824	-1.63436
KP13_00014	asnC	Regulatory protein asnC	0.0123814	-0.488632	-0.287227	-1.01898	-2.44427
KP13_00015	mioC	Protein mioC	0.282421	0.722292	0.948634	0.0619555	-0.146147
KP13_00016	mnmG	tRNA uridine 5-carboxymethylaminomethyl modification enzyme mnmG	0.0658562	0.10891	0.21106	-0.0725875	-0.236716
KP13_00019	atpB	ATP synthase subunit a	0.253505	0.309601	0.961177	-0.0945129	-0.51041
KP13_00020	atpE	ATP synthase subunit c	0.0772174	-0.00896917	0.904169	-0.0953805	-0.564793
KP13_00021	atpF	ATP synthase subunit b	0.10849	-0.0808004	0.755336	0.0262519	-0.986868
KP13_00022	atpH	ATP synthase subunit delta	-0.11693	-0.193041	0.718814	-0.0295566	-1.02822
KP13_00023	atpA	ATP synthase subunit alpha	-0.230786	0.244355	1.12607	-0.0356293	-0.647512
KP13_00024	atpG	ATP synthase gamma chain	-0.367964	-1.11561	-0.168105	-0.257913	-2.00336
KP13_00025	atpD	ATP synthase subunit beta	-0.370808	-1.21188	-0.218552	-0.312491	-1.96965
KP13_00026	atpC	ATP synthase epsilon chain	-0.368244	-2.43677	-1.57302	-0.365762	-2.97254
KP13_00027	-	hypothetical protein	3.11395	-1.48685	-1.7285	1.39061	-1.86843
KP13_00029	glmS	Glucosamine--fructose-6-phosphate aminotransferase isomerizing	0.0824529	0.507388	0.825968	0.189432	-0.641388
KP13_00030	pstS	Phosphate-binding protein pstS	0.295407	5.06111	4.94084	0.536891	4.24216
KP13_00031	pstC	Phosphate transport system permease protein pstC	0.138888	3.14286	2.57854	0.385394	1.91215
KP13_00032	pstA	Phosphate transport system permease protein pstA	0.0622241	1.61975	2.07391	0.235803	1.55223
KP13_00033	pstB	Phosphate import ATP-binding protein pstB ABC phosphate transporter	-0.316141	1.98737	2.22261	0.170602	1.33601
KP13_00034	phoU	Phosphate transport system protein phoU	-0.446846	2.19562	2.32672	-0.0299599	1.80817
KP13_00035	bglH	Putative outer membrane porin bglH	-0.0885279	-0.33283	0.0286293	-0.283276	0.526657
KP13_00036	-	putative hydrolase	-0.487534	0.398341	0.26716	0.171008	1.61581
KP13_00037	nagB	Glucosamine-6-phosphate deaminase	-0.598908	0.612959	0.701528	-0.0858471	1.30688
KP13_00038	-	Phosphatase	-0.161927	-0.403531	-0.0852557	-0.21143	-0.437843
KP13_00039	-	Putative permease	0.285692	-0.624829	-0.766029	-0.0229684	-0.86475
KP13_00040	-	NADPH-dependent FMN reductase	-0.0304958	-0.798859	-0.558423	0.385798	0.0532334
KP13_00041	-	hypothetical protein	-0.110532	-1.04153	-1.1284	0.266731	-0.500489
KP13_00044	-	GCN5-like N-acetyltransferase	0.392018	-2.70076	-2.57644	0.396028	-0.981359
KP13_00046	oxaA	Inner membrane protein oxaA	-0.130563	-0.00164714	0.253516	-0.0305868	-0.671643
KP13_00047	-	hypothetical protein	-0.0258831	-1.36372	-1.26523	-0.398272	-1.79279
KP13_00049	dnaN	DNA polymerase III subunit beta	0.153755	0.399275	0.415654	0.0215286	-0.650203
KP13_00050	recF	DNA replication and repair protein recF	0.0949739	-1.47623	-1.6638	-0.0376143	-2.84635
KP13_00051	gyrB	DNA gyrase subunit B	-0.0300279	0.0512262	0.16691	0.0336352	-0.595612
KP13_00052	-	Phosphatase	-0.203164	1.91917	2.02825	-0.246897	0.774612
KP13_00054	-	Bacterial surface antigen (D15)- containing protein	0.26188	-0.708131	-0.95618	-0.106098	-0.104186
KP13_00055	dgoR	Galactonate operon transcriptional repressor	-0.193628	-0.214184	-0.190557	0.168175	0.220785
KP13_00056	dgoK	2-oxo-3-deoxygalactonate kinase	-0.132947	-0.16707	-0.560876	0.133894	0.209666
KP13_00057	dgoA	2-dehydro-3-deoxy-6-phosphogalactonate aldolase	0.599581	-0.656554	-0.679008	0.151759	-0.333463
KP13_00058	dgoD	D-galactonate dehydratase	0.31968	0.340566	0.862731	0.00254486	1.3939
KP13_00059	-	hypothetical protein	-	-	-	-	-
KP13_00060	dgoT	D-galactonate transporter	0.457742	-1.18275	-0.57538	-0.0142744	0.253455
KP13_00061	-	hypothetical protein	-0.189464	-1.48552	-1.01832	-0.1435	-0.892123
KP13_00062	-	hypothetical protein	-0.245776	1.17399	1.20746	0.0437626	1.45196
KP13_00063	ibpA	Small heat shock protein ibpA	0.497117	4.39717	4.95706	-0.168557	4.79543
KP13_00064	ibpB	Small heat shock protein ibpB	0.744891	4.58646	4.84158	-0.187621	5.07655
KP13_00065	dinD	DNA-damage-inducible protein D	-0.546367	0.985773	1.18144	0.187295	1.86323
KP13_00067	-	putative HTH transcriptional regulator, GntR	-0.0958038	-1.35142	-1.38304	0.17131	-1.38423
KP13_00068	aglA	PTS system alpha-glucoside-specific EIICB component	-0.534214	0.859485	0.212048	0.0103785	1.68622
KP13_00069	aglB	6-phospho-alpha-glucosidase	-1.01126	0.624306	0.53288	-0.150899	1.97912
KP13_00070	-	putative inner membrane protein	-0.0583647	-1.4889	-1.80244	0.159111	-0.702306
KP13_00071	-	putative inner membrane protein	0.164196	-2.64309	-2.68551	-0.29491	-0.210958
KP13_00072	-	hypothetical protein	-0.0219597	-2.20525	-2.10707	-0.362974	-1.91446
KP13_00073	dsdA	D-serine dehydratase	0.00426713	0.12485	0.161795	-0.0668436	3.20449
KP13_00077	-	putative transmembrane protein	0.290115	-1.45011	-3.02725	0.024423	-0.790428
KP13_00078	-	GCN5-related N-acetyltransferase	0.742893	-1.45208	-2.28427	-0.163732	-1.14682
KP13_00080	-	hypothetical protein	0.179551	0.236524	-0.356661	0.456742	0.153434
KP13_00081	ilvB	Acetolactate synthase isozyme 1 large subunit	-0.33851	2.05356	2.28476	0.84911	2.40568
KP13_00082	ilvN	Acetolactate synthase isozyme 1 small subunit+D21	-0.429147	2.04766	2.33898	0.735934	2.03423
KP13_00083	uhpA	Transcriptional regulatory protein uhpA	-0.389292	-0.418735	-0.801803	0.0832208	-0.262805
KP13_00084	uhpB	Sensor protein uhpB	-0.812718	0.316781	-0.949145	-0.791275	-0.989614
KP13_00085	uhpC	Regulatory protein uhpC	1.30718	-0.521171	-0.499592	0.556105	-1.13356
KP13_00086	uhpT	Hexose phosphate transport protein	0.447908	0.38456	0.610638	0.252282	0.597488
KP13_00087	-	hypothetical protein	0.0971377	0.589956	0.387283	0.0308689	0.648917
KP13_00088	-	transcriptional regulator	-0.216186	3.4141	3.57483	0.146184	3.78321
KP13_00090	nepI	Purine ribonucleoside efflux pump nepI	0.48969	-0.88916	-0.162441	0.189901	0.323087
KP13_00091	phnX	Phosphonoacetaldehyde hydrolase	-0.765968	-0.986494	-2.0602	-1.12254	-1.2856
KP13_00092	phnW	2-aminoethylphosphonate--pyruvate transaminase	0.372312	-0.810662	-0.654836	-0.152608	-0.724817
KP13_00095	phnS	putative 2-aminoethylphosphonate-binding periplasmic protein	1.10494	1.38302	-0.678793	0.615136	1.23626
KP13_00096	phnT	putative 2-aminoethylphosphonate import ATP-binding protein phnT	0.654053	0.71662	-0.64338	0.230262	0.975775
KP13_00097	phnU	Putative 2-aminoethylphosphonate transport system permease protein phnU	0.0636916	-0.616983	-0.824572	-0.200931	-0.569085
KP13_00098	phnV	Putative 2-aminoethylphosphonate transport system permease protein phnV	1.90946	-1.13648	-1.90288	1.29156	0.376825
KP13_00099	-	Maltoporin-like protein	-0.456212	0.749528	0.728916	0.91854	1.39559
KP13_00100	-	PEP-sugar phosphotransferase enzyme IIA subunit	-	-	-	-	-
KP13_00101	-	PEP-sugar phosphotransferase enzyme IIC subunit	-0.331738	3.22477	3.97751	-0.10315	3.46879
KP13_00107	pcaK	4-hydroxybenzoate transporter	-0.0229871	-1.36847	-1.13735	-0.197309	-0.262638
KP13_00109	-	LysR family transcriptional regulator	-0.0341368	0.152525	0.569326	0.0497406	0.170702
KP13_00110	-	putative GlcNAc-PI de-N-acetylase	0.159425	-0.447042	-1.08473	-0.347483	-0.438952
KP13_00111	-	oxaloacetate decarboxylase	0.170192	-0.783078	-0.49495	-0.283432	0.0236638
KP13_00112	galD	4-oxalomesaconic acid tautomerase	-0.256239	-0.991627	-1.5218	-0.202216	-1.8481
KP13_00113	-	putative 6-phosphogluconate dehydrogenase	0.54553	-1.45753	-1.31533	-0.285565	-1.27888
KP13_00114	-	hypothetical protein	0.123285	0.424044	0.818453	0.1186	1.38407
KP13_00115	-	putative inner membrane transporter	1.10007	-0.726368	-1.20016	0.102732	-1.17108
KP13_00116	murP	PTS system N-acetylmuramic acid-specific EIIBC component	-0.346389	-2.29514	-1.95339	-0.153137	-2.22368
KP13_00117	murQ	N-acetylmuramic acid 6-phosphate etherase	-0.296939	-1.35167	-0.491446	-0.126427	-1.32009
KP13_00118	-	Drug resistance transporter, Bcr/CflA subfamily protein	-0.531123	-4.11969	-4.1739	-1.05098	-2.53196
KP13_00119	-	Antibiotic efflux pump outer membrane protein	-0.243101	-0.643338	-0.97298	-0.048919	-1.07822
KP13_00120	-	AcrB-like protein	2.24733	-0.996984	-2.92531	1.14348	0.0291399
KP13_00121	-	RND family efflux transporter MFP subunit	1.50176	-0.243927	-1.88711	-0.014764	-0.567387
KP13_00122	-	hypothetical protein	-	-	-	-	-
KP13_00123	-	hypothetical protein	-	-	-	-	-
KP13_00124	-	GCN5-related N-acetyltransferase	0.144745	-0.382646	-1.02687	-0.914893	-0.288076
KP13_00125	-	TetR-like transcription regulator	0.532031	-0.685669	-0.195217	-0.0978922	0.645529
KP13_00128	-	FMN-binding domain-containing protein	-0.394901	-2.68902	-3.37981	-0.806116	-1.36714
KP13_00129	-	50S ribosomal protein L21	-0.559297	-0.0884532	-0.509165	-0.231776	-0.155806
KP13_00130	-	putative peroxidase-related protein	0.60747	0.248884	-0.940571	-0.146546	-0.232387
KP13_00131	-	AraC-type regulatory protein	-	-	-	-	-
KP13_00132	nlpA	Cytoplasmic membrane lipoprotein-28	0.0298381	0.0829683	-0.0465213	-0.195108	-0.682923
KP13_00133	-	putative drug/metabolite transporter	0.345635	-0.00389872	-0.0887607	0.129704	0.264284
KP13_00134	-	NUDIX hydrolase protein	-0.318286	0.706741	0.784885	-0.130544	0.877959
KP13_00135	-	beta-lactamase domain-containing protein	0.480332	-0.445108	-0.959168	0.5389	0.0699306
KP13_00136	-	AraC family transcriptional regulator	0.184942	-1.82979	-1.99597	-0.0299656	-0.402418
KP13_00137	-	Zinc-type alcohol dehydrogenase-like protein	1.18629	-0.830954	-1.0301	0.142842	0.132288
KP13_00138	-	hypothetical protein	0.715019	1.25194	1.83837	-0.0193287	0.519081
KP13_00139	-	Antibiotic biosynthesis monooxygenase domain-containing protein	-	-	-	-	-
KP13_00140	-	Zinc-type alcohol dehydrogenase-like protein	-0.189595	-0.782453	-0.224266	-0.316763	-0.63439
KP13_00141	-	hypothetical protein	1.32063	-2.49816	-3.37312	0.444296	-1.62173
KP13_00142	-	Inner membrane symporter	-0.248285	0.767689	0.162608	0.231395	0.821253
KP13_00143	-	Alpha-xylosidase	-0.167917	0.411353	-0.0695226	0.551462	0.722454
KP13_00144	-	RpiR family transcriptional regulator protein	0.0832692	0.53063	0.344889	0.216635	0.394409
KP13_00145	pagL	Phospho-alpha-glucosidase pagL	0.559998	1.12462	1.01219	0.402114	1.92412
KP13_00146	glvC	PTS system maltose-specific EIICB component	0.334133	3.41682	4.10388	-0.142725	3.50087
KP13_00147	-	Protein AsmA	0.437201	-0.678514	-0.650659	0.113886	0.073802
KP13_00148	-	putative purine permease	0.449093	-1.54501	-1.87837	1.08995	-0.645061
KP13_00150	glpK	Glycerol kinase	-0.747915	-1.30911	-1.83887	-0.643531	1.04222
KP13_00153	zapB	Cell division protein zapB	-0.463219	-0.137594	0.199747	-0.192662	0.0792681
KP13_00154	sbp	Sulfate-binding protein	0.167264	-0.899878	-1.24934	-0.160786	-1.16978
KP13_00155	cdh	CDP-diacylglycerol pyrophosphatase	0.295311	-0.550372	-1.10917	0.139763	0.44826
KP13_00156	-	sodium/sulfate symporter	0.0982995	-1.16992	-1.23917	0.120743	-0.601284
KP13_00157	tpiA	Triosephosphate isomerase	-0.218332	-0.909407	-0.337473	-0.251763	-1.83032
KP13_00159	-	hypothetical protein	0.446001	-1.96566	-1.81107	0.2612	-0.636824
KP13_00160	fpr	Ferredoxin--NADP reductase	0.0376315	0.666379	0.423509	0.415786	1.06537
KP13_00161	glpX	Fructose-1,6-bisphosphatase class 2	-0.107322	-1.73368	-1.8765	0.208076	-3.11498
KP13_00162	recG	ATP-dependent DNA helicase recG	0.109578	-1.91815	-2.0705	0.0197925	-2.92111
KP13_00163	trmH	tRNA guanosine-2'-O-methyltransferase	0.00580817	-2.64813	-3.02594	0.136085	-3.33149
KP13_00164	spoT	Bifunctional (p)ppGpp synthase/hydrolase SpoT	0.260469	-1.11244	-1.01504	0.146426	-1.59361
KP13_00165	rpoZ	DNA-directed RNA polymerase subunit omega	-0.0315987	-0.0610596	0.120605	-0.212298	-0.44035
KP13_00166	gmk	Guanylate kinase	0.0136441	-0.827811	-0.957572	-0.376915	-0.970677
KP13_00167	ligB	DNA ligase B	-0.0799257	-0.750023	-0.934079	-0.0896024	-0.692213
KP13_00168	-	putative inner membrane protein	0.631019	-0.322071	0.0707414	-0.136446	0.234024
KP13_00169	-	Chloride channel, voltage gated protein	0.279011	-2.14191	-1.82534	-0.773089	-3.54025
KP13_00170	-	methylated-DNA/protein-cysteine methyltransferase	-0.166886	-0.0283794	-0.34741	0.00552924	-0.953313
KP13_00171	-	Pyruvate/Phosphoenolpyruvate kinase	0.149419	0.116823	0.118744	-0.149315	-0.720785
KP13_00172	-	YicC-like domain-containing protein	0.0720245	-0.285321	-0.172592	-0.161373	-0.517799
KP13_00173	-	Acyl-CoA N-acyltransferase domain-containing protein	2.95098	-0.99376	-0.59211	-0.383742	-0.571475
KP13_00174	-	hypothetical protein	-	-	-	-	-
KP13_00177	-	putative ABC transport system, permease component	-0.0848696	1.83118	1.65413	-0.413598	0.851752
KP13_00182	slmA	HTH-type protein slmA	0.194358	1.44214	1.74756	0.0921502	0.242673
KP13_00184	coaBC	Coenzyme A biosynthesis bifunctional protein coaBC	0.175633	-0.333543	-0.232508	0.0928179	-0.513219
KP13_00185	-	hypothetical protein	0.231648	-0.865164	-0.627699	-0.128963	-1.53077
KP13_00187	rpmG	50S ribosomal protein L33	-0.29698	-1.37616	-0.93875	-0.498821	-1.81674
KP13_00188	mutM	Formamidopyrimidine-DNA glycosylase bifunctional protein	-0.16608	1.57344	0.930797	0.192911	1.32044
KP13_00189	coaD	Phosphopantetheine adenylyltransferase	0.0691509	0.753696	1.25491	0.320094	0.746002
KP13_00190	waaE	Lipopolysaccharide core biosynthesis glycosyltransferase waaE	0.2915	0.194567	-0.197088	0.365469	-0.0672509
KP13_00191	waaA	3-deoxy-D-manno-octulosonic-acid transferase	-0.11119	0.323232	0.402931	0.308613	0.00837286
KP13_00192	-	putative glycosyltransferase in waa region	-0.0193411	0.291417	0.451856	-0.0709894	-0.309351
KP13_00193	-	putative glycosyltransferase in waa region	0.246596	-0.523658	-0.52196	-0.13676	-1.22755
KP13_00194	rfaG	Lipopolysaccharide core biosynthesis protein rfaG	0.00972133	0.153597	-0.00931911	-0.128057	-0.75115
KP13_00195	rfaQ	Lipopolysaccharide core heptosyltransferase rfaQ	0.41617	0.192249	0.14099	-0.145683	-0.106452
KP13_00196	-	putative protein in waa region	0.247205	0.0132057	-0.129659	0.00176633	0.148812
KP13_00197	-	putative heptosyltransferas in waa region	0.112979	0.973283	0.823617	0.0897945	1.23681
KP13_00198	waaL	O-antigen ligase protein in waa region	0.432251	-3.14513	-3.26264	-0.158054	-3.64519
KP13_00199	rfaZ	lipopolysaccharide core biosynthesis protein RfaZ	0.687622	-1.44987	-1.14993	-0.074459	-2.35235
KP13_00200	rfaC	Lipopolysaccharide heptosyltransferase 1	0.028082	-2.14972	-2.63334	0.32892	-2.14758
KP13_00201	rfaF	ADP-heptose--LPS heptosyltransferase 2	-0.155295	-2.2728	-2.65813	0.0295117	-2.0021
KP13_00202	hldD	ADP-L-glycero-D-manno-heptose-6-epimerase	-0.377558	-0.100723	-0.102303	-0.0802178	-0.0445689
KP13_00203	-	putative 8-amino-7-oxononanoate synthase/2-amino-3-ketobutyrate coenzyme A ligase	0.0401647	-0.0682234	0.1803	-0.0187076	-0.0613304
KP13_00204	tdh	L-threonine 3-dehydrogenase	0.149005	-0.869741	-0.561698	0.0280343	-0.337869
KP13_00205	-	putative glycosyltransferase, family 2	-0.191278	-0.482679	-0.569128	0.477674	0.542484
KP13_00206	-	hypothetical protein	0.0848091	-0.349512	-0.640517	0.24699	-0.194474
KP13_00208	gpmI	2,3-bisphosphoglycerate-independent phosphoglycerate mutase	-0.420765	-2.66277	-1.81681	-0.0948542	-4.67119
KP13_00210	-	rhodanese-like domain-containing protein	-0.159438	-0.170615	0.322606	-0.232355	-1.01994
KP13_00211	grxC	Glutaredoxin-3	-0.216765	-1.11339	-0.549627	-0.0450097	-1.0989
KP13_00212	secB	Protein-export protein secB	-0.10075	-0.398932	0.443586	0.0481674	-0.647613
KP13_00213	gpsA	Glycerol-3-phosphate dehydrogenase [NAD(P)+]	-0.0853084	-1.09928	-0.903831	0.24693	-1.09737
KP13_00214	cysE	Serine acetyltransferase	0.254457	0.0964819	0.410682	0.383958	-0.0335111
KP13_00215	-	putative tRNA/rRNA methyltransferase	-0.0914735	-0.655627	-1.16308	-0.0877712	-1.10983
KP13_00216	lldD	L-lactate dehydrogenase	0.210704	2.21908	0.547508	0.597662	2.26145
KP13_00217	lldR	Putative L-lactate dehydrogenase operon regulatory protein	1.53793	1.62044	-0.0181073	1.4242	1.72599
KP13_00218	lldP	L-lactate permease	0.96489	1.67987	0.897095	0.927029	3.40759
KP13_00219	-	hypothetical protein	0.284063	0.815351	0.689677	-0.0583902	0.415381
KP13_00222	mtlD	Mannitol-1-phosphate 5-dehydrogenase	0.16902	-1.08283	-1.1629	-0.074201	-0.713882
KP13_00223	mtlA	PTS system mannitol-specific EIICBA component	0.410884	-0.80863	-0.835944	-0.0991733	-0.0452157
KP13_00224	-	hypothetical protein	0.493738	3.25034	3.30317	0.386698	4.84633
KP13_00225	-	Inner membrane protein	0.692435	3.1522	2.50537	0.727231	3.77247
KP13_00226	gst	glutathione S-transferase	0.451402	-0.382159	-1.01893	-0.0737895	0.0498701
KP13_00227	selA	L-seryl-tRNA(Sec) selenium transferase	0.316105	-1.98433	-2.38496	0.168904	-1.99169
KP13_00228	selB	Selenocysteine-specific elongation factor	0.53893	-2.55544	-2.97894	0.332283	-2.64677
KP13_00231	avtA	Valine--pyruvate aminotransferase	0.145441	-1.68284	-1.56819	-0.203899	-1.72233
KP13_00232	malS	Alpha-amylase	-0.224986	-4.57014	-1.86546	-0.243443	-5.08343
KP13_00235	xylR	Xylose operon regulatory protein	-0.227341	0.0171114	0.271774	0.107648	-0.0557805
KP13_00236	xylH	Xylose transport system permease protein xylH	0.103343	-0.70657	-1.47856	-0.0102777	-0.32894
KP13_00237	xylG	Xylose import ATP-binding protein xylG	0.147231	-1.01413	-1.63108	-0.0180019	0.266604
KP13_00238	xylF	D-xylose-binding periplasmic protein	0.418362	1.25388	0.761429	0.148282	2.66474
KP13_00239	-	hypothetical protein	-	-	-	-	-
KP13_00240	xylA	Xylose isomerase	-0.256689	0.685759	0.413677	-0.000934597	0.893632
KP13_00241	xylB	Xylulose kinase	-0.0790943	-1.45647	-1.6055	-0.240263	0.227848
KP13_00242	-	Inner membrane protein	-0.0876256	-1.26412	-2.52177	-0.518243	-1.80149
KP13_00243	-	Inner membrane protein	0.330524	0.846244	1.25821	0.0243855	0.255856
KP13_00246	glyQ	Glycyl-tRNA synthetase alpha	0.213519	-0.540439	-0.575786	-0.0871151	-1.62257
KP13_00247	glyS	Glycyl-tRNA synthetase beta subunit	-0.120799	-0.220854	-0.185979	0.152206	-1.13019
KP13_00248	hokA	Protein hokA	0.17671	-0.0799836	-0.261336	-0.274572	0.412144
KP13_00250	cspA	Cold shock protein cspA	0.232074	-3.27065	-2.7935	-0.116041	-4.7646
KP13_00251	-	putative HTH-type transcriptional regulator	0.39866	1.22762	1.37791	0.290948	1.56584
KP13_00252	pcaK	4-hydroxybenzoate transporter	0.596398	0.440825	0.343175	0.297988	0.580848
KP13_00254	ghrB	Glyoxylate/hydroxypyruvate reductase B	0.124228	1.02288	-0.565012	0.19498	0.671981
KP13_00255	-	Major facilitator superfamily protein	-0.309061	1.26027	-0.318856	0.312951	1.68564
KP13_00256	kdgK	2-dehydro-3-deoxygluconokinase	-0.445273	1.34735	-0.393846	0.321863	1.58712
KP13_00257	-	Xylose isomerase domain-containing protein	-0.309056	0.36354	-1.4548	0.219006	1.16289
KP13_00258	kdgR	HTH-type transcriptional regulator kdgR	0.213062	0.277064	0.200156	-0.126423	0.0845626
KP13_00259	-	Inner membrane lipoprotein	0.0720779	-2.18554	-0.948764	-0.520432	-2.5037
KP13_00262	-	hypothetical protein	0.178053	0.664395	0.115025	-0.0395092	1.26139
KP13_00263	-	Inner membrane protein	0.808751	-1.1267	-0.286961	0.0542374	-1.53384
KP13_00266	-	Ankyrin repeat domain-containing protein	0.387789	-0.397215	0.123619	-0.189255	-0.158859
KP13_00267	-	hypothetical protein	0.414639	-1.66227	-1.96921	-0.0757448	-0.645414
KP13_00268	dppA	Periplasmic dipeptide transport protein	0.519447	-0.00831518	-0.566592	0.438043	0.733643
KP13_00269	dppB	Dipeptide transport system permease protein dppB	1.51607	-0.197127	-1.0784	1.26082	0.108112
KP13_00270	dppC	Dipeptide transport system permease protein dppC	0.828757	-1.77607	-2.83346	0.660649	-0.71763
KP13_00271	dppD	Dipeptide transport ATP-binding protein dppD	0.935441	-2.0747	-2.5466	0.915528	-1.33099
KP13_00272	dppF	Dipeptide transport ATP-binding protein dppF	0.441636	-0.657441	-1.20715	0.232367	0.340206
KP13_00274	-	hypothetical protein	0.440274	-0.325665	-0.803443	0.240844	0.958036
KP13_00275	-	Cellulose synthase operon protein	0.745977	1.13799	0.29536	0.343327	1.61382
KP13_00276	acsA	Cellulose synthase catalytic subunit	0.461793	1.0964	0.392274	0.334836	0.855936
KP13_00277	bcsB	Cyclic di-GMP-binding protein	0.125816	-0.181112	-0.781085	0.242503	-0.311768
KP13_00278	bcsC	Cellulose synthase operon protein C	0.0947709	-1.53175	-1.85033	0.0876678	-0.763008
KP13_00279	-	putative cellulose synthase operon protein D	0.44628	-0.6979	-1.67507	-0.390486	-0.649135
KP13_00281	-	Cellulose synthase operon protein	0.290318	-0.305679	-0.722664	0.184635	-0.21445
KP13_00282	bcsF	Cellulose biosynthesis protein BcsF	0.576837	-0.227936	-0.83422	0.475797	-0.465542
KP13_00283	bcsE	Protein BcsE	-0.00886473	1.31914	0.788194	0.0534652	1.49866
KP13_00284	-	hypothetical protein	-0.00976815	0.702303	0.455272	0.33641	1.76165
KP13_00285	-	Cellulose synthase operon protein	0.140656	0.665599	-0.360072	0.435199	1.35962
KP13_00286	bcsA	Cellulose synthase catalytic subunit	0.192963	0.317994	-0.210347	0.424215	0.451169
KP13_00287	bcsB	Cyclic di-GMP-binding protein	0.0924931	-0.411122	-1.08398	0.463335	-0.234743
KP13_00288	bcsZ	Endoglucanase	0.159595	-0.628762	-1.20649	0.0806427	-0.584049
KP13_00289	bcsC	Cellulose synthase operon protein C	0.345854	-2.36422	-3.02	0.146097	-2.08524
KP13_00291	dctA	C4-dicarboxylate transport protein	0.15889	1.75565	1.15113	0.119066	3.57592
KP13_00292	-	Peptidase M16 domain-containing protein	0.527966	-0.103135	0.0177947	0.0905442	-0.0799
KP13_00293	kdgK	2-dehydro-3-deoxygluconokinase	0.0906743	0.779549	0.501386	-0.16822	0.689733
KP13_00294	-	hypothetical protein	-	-	-	-	-
KP13_00295	-	AsmA family protein	0.695748	0.638679	0.220933	0.451326	1.84883
KP13_00296	-	Inner membrane metabolite transport protein	0.438591	-0.0441777	-0.655342	0.263984	0.23651
KP13_00297	-	hypothetical protein	-	-	-	-	-
KP13_00298	-	Ribonuclease BN-related protein	-0.217381	0.431382	0.523038	0.11414	1.21388
KP13_00299	-	LysR family transcriptional regulator	0.256075	-1.48067	-1.35502	-0.278317	-0.791951
KP13_00301	-	GCN5-related N-acetyltransferase	1.32258	-3.82921	-3.95271	0.691434	-1.22793
KP13_00302	treF	Cytoplasmic trehalase	0.0577465	0.800231	0.65641	0.481972	0.669012
KP13_00303	-	putative iron-containing alcohol dehydrogenase	0.158008	-1.19449	-1.74124	0.0694772	-0.974764
KP13_00305	gor	Glutathione reductase	0.317949	-0.308236	-0.600835	0.167763	-0.801345
KP13_00306	-	DNA methylase, N-6 adenine-specific protein	-0.0634129	-0.233897	-0.63836	-0.280946	-0.1956
KP13_00307	-	Phosphatidic acid phosphatase family protein	0.205506	-0.270476	-1.1771	-0.687422	0.142019
KP13_00308	prlC	Oligopeptidase A	0.0558081	0.20858	0.290666	0.20146	0.404967
KP13_00309	-	putative methyltransferase	-0.168033	-1.98458	-2.36472	-0.252871	-0.787363
KP13_00311	uspA	Universal stress protein A	-0.0315476	0.865348	0.867731	0.10688	1.80508
KP13_00312	uspB	Universal stress protein B	0.368648	2.29361	2.01428	0.736315	3.52471
KP13_00313	pitA	Low-affinity inorganic phosphate transporter 1	0.532905	0.836049	0.624839	0.508524	0.972844
KP13_00314	-	FAD-dependent oxidoreductase	0.147717	0.327455	0.0683919	0.469604	0.13948
KP13_00315	mgtE	Magnesium transporter mgtE	0.73278	-0.862936	-0.597035	-0.827318	-1.20562
KP13_00316	nikR	Nickel-responsive regulator	2.15797	-3.03162	-2.23244	0.568668	-3.59938
KP13_00317	nikE	Nickel import ATP-binding protein NikE	2.11094	-4.39586	-4.05258	-2.27473	-5.90322
KP13_00318	nikD	Nickel import ATP-binding protein NikD	2.51407	-4.85363	-4.07969	0.715363	-4.02105
KP13_00319	nikC	Nickel transport system permease protein nikC	5.10226	-2.31708	-1.57486	0.90814	-2.93177
KP13_00320	nikB	Nickel transport system permease protein nikB	-0.154504	-2.53434	-2.23449	-0.11572	-2.65206
KP13_00321	nikA	Nickel-binding periplasmic protein	0.852186	-1.63568	-1.26343	0.696906	-2.50021
KP13_00322	-	LysR family transcriptional regulator	0.281427	-0.467372	-1.24636	-0.134867	-1.07615
KP13_00323	padC	putative phenolic acid decarboxylase	0.504603	-0.653939	-0.467808	-0.286104	-1.18345
KP13_00326	arnA	Bifunctional polymyxin resistance protein ArnA	0.149598	-1.15556	-0.406942	-0.643371	-3.11239
KP13_00327	arnD	putative 4-deoxy-4-formamido-L-arabinose-phosphoundecaprenol deformylase ArnD	0.10675	-3.18111	-2.7085	-0.652721	-4.61996
KP13_00328	arnT	Undecaprenyl phosphate-alpha-4-amino-4-deoxy-L-arabinose arabinosyl transferase	0.0644645	-2.56557	-1.87578	-0.758482	-4.13309
KP13_00330	arnF	Undecaprenyl phosphate-aminoarabinose flippase subunit ArnF	-0.0636516	-3.47094	-3.00048	-0.634385	-4.85384
KP13_00331	-	PerM family protein	0.589999	-2.25535	-1.926	0.028865	-3.7964
KP13_00332	-	Major facilitator superfamily MFS-1 protein	0.600686	-0.843278	-1.41647	0.261096	-0.437283
KP13_00334	-	putative integral membrane protein	0.947059	2.37763	1.80501	-0.173674	1.67438
KP13_00335	tusA	Sulfurtransferase tusA	0.386214	-0.355281	-0.802882	0.131353	0.452294
KP13_00337	-	TMEM86 family protein	0.285785	-0.417217	-0.54085	0.261235	0.453995
KP13_00338	-	hypothetical protein	0.223863	0.389426	0.153515	0.0699763	0.474205
KP13_00339	-	hypothetical protein	0.179466	0.57079	0.274289	0.331813	-0.41676
KP13_00340	rsmD	Ribosomal RNA small subunit methyltransferase D	-0.101017	0.103069	-0.0102721	-0.354181	-0.724678
KP13_00342	ftsE	Cell division ATP-binding protein ftsE	0.571779	0.696007	0.857666	0.718411	0.313774
KP13_00343	ftsX	Cell division protein ftsX	0.35796	-1.1402	-1.23515	0.531429	-1.26615
KP13_00345	-	HTH transcriptional regulator, GntR protein	1.23766	1.01164	0.175805	0.7408	1.085
KP13_00346	puuE	4-aminobutyrate aminotransferase	1.02825	0.723317	0.361375	0.854562	1.70762
KP13_00348	-	putative N-acetyltransferase	-0.0518182	0.766503	0.876999	-0.285333	0.744826
KP13_00350	aceB	Malate synthase A	-0.225415	1.26415	1.04245	0.809373	1.32744
KP13_00351	aceA	Isocitrate lyase	-0.134544	1.67318	1.36304	0.6048	1.34212
KP13_00352	aceK	Isocitrate dehydrogenase kinase/phosphatase	-0.14506	0.272953	-0.461008	-0.282078	-0.384155
KP13_00353	iclR	Acetate operon repressor	-0.252083	0.00972093	-0.158719	-0.103456	0.735676
KP13_00354	metH	Methionine synthase	-0.173996	-0.646499	-0.622786	0.0634055	-0.740831
KP13_00355	-	Na/Pi co-transporter II-related protein	0.106136	-0.427009	-0.722722	-0.189852	-0.634665
KP13_00356	pepE	Peptidase E	0.00755063	-1.23501	-1.42648	-0.177015	-0.995629
KP13_00357	rluF	Ribosomal large subunit pseudouridine synthase F	-0.194281	1.66542	1.61739	0.0406153	1.62264
KP13_00358	-	hypothetical protein	-0.00782815	0.901184	0.451215	-0.0541596	0.89955
KP13_00359	-	Sodium/bile acid symporter family protein	-0.0534899	0.00613947	-0.591026	1.14686	-1.22712
KP13_00360	lysC	Lysine-sensitive aspartokinase 3	0.00120072	-0.649625	-0.732295	-0.175095	-2.076
KP13_00361	-	hypothetical protein	-0.0316751	0.678874	0.652553	-0.175646	-0.694629
KP13_00362	pgi	Glucose-6-phosphate isomerase	-0.0600453	0.00476052	0.54798	-0.0566784	-1.18756
KP13_00363	-	LpxA-like domain-containing transferase	0.0214421	-0.0271594	-0.246732	0.0312691	0.872441
KP13_00365	-	Endoribonuclease L-PSP/chorismate mutase-like domain-containing protein	0.805817	1.47112	1.73293	0.180973	2.1588
KP13_00366	-	putative branched-chain amino acid transport protein	0.878738	1.14681	1.51638	-0.102311	2.59346
KP13_00367	-	putative branched-chain amino acid transport protein	0.56454	1.82515	2.92584	0.0370424	3.314
KP13_00368	-	Serine dehydratase-like, alpha subunit domain-containing protein	0.0837087	1.06733	1.61752	-0.307191	2.45623
KP13_00369	psiE	protein psiE	0.199766	0.279887	1.59553	0.386296	-1.47924
KP13_00370	malG	Maltose transport system permease protein malG	0.958517	-6.44855	-4.10765	-0.0261822	-7.04714
KP13_00371	malF	Maltose transport system permease protein malF	0.808318	-6.53076	-3.59909	0.54278	-7.37899
KP13_00372	malE	Maltose-binding periplasmic protein	2.24202	-6.69995	-4.51417	-0.0343031	-7.06772
KP13_00373	malK	Maltose/maltodextrin import ATP-binding protein MalK	1.94516	-7.35105	-4.13347	0.0520356	-8.45056
KP13_00374	lamB2	Maltoporin 2	2.04908	-7.07205	-4.48453	0.226951	-7.6451
KP13_00375	malM	Maltose operon periplasmic protein	0.342667	-6.22705	-3.33314	0.0844184	-7.1366
KP13_00376	ubiC	Chorismate--pyruvate lyase	-0.0794939	-1.07917	-1.0449	-0.206482	-0.785291
KP13_00377	ubiA	4-hydroxybenzoate octaprenyltransferase	-0.281603	0.120478	-0.0265544	0.364255	0.572949
KP13_00378	plsB	Glycerol-3-phosphate acyltransferase	-0.0338247	-0.83607	-1.02348	0.325601	-0.620038
KP13_00379	dgkA	Diacylglycerol kinase	-0.263246	-0.902161	-0.526727	-0.148367	-0.10642
KP13_00380	lexA	LexA repressor	-0.479384	1.25293	1.3478	0.298465	1.5087
KP13_00381	dinF	DNA-damage-inducible protein F	0.468237	-1.53159	-1.95695	0.178106	-1.08041
KP13_00382	-	General stress response CsbD-like protein	0.221456	2.44035	2.14634	0.181612	3.47887
KP13_00384	-	hypothetical protein	0.99595	-0.116506	0.0577754	-0.884147	-0.495093
KP13_00387	-	Phage shock protein G	0.502438	0.801626	0.542712	0.329832	1.27322
KP13_00388	qor	Quinone oxidoreductase	0.102558	-0.384454	-0.511762	-0.250416	-0.0540096
KP13_00389	dnaB	Replicative DNA helicase	0.101726	0.411822	-0.155184	0.262552	-0.422037
KP13_00390	alr	Alanine racemase, biosynthetic	0.248357	-1.27392	-1.08147	0.556095	-1.6441
KP13_00391	tyrB	Tyrosine aminotransferase	0.159259	-1.18503	-1.04605	0.144484	-1.00757
KP13_00392	aphA	Class B acid phosphatase	-0.072498	0.52379	0.816808	0.0527003	0.350659
KP13_00393	-	hypothetical protein	0.0200334	-0.0628727	-0.246954	-0.353293	0.390534
KP13_00394	-	hypothetical protein	-0.557899	-0.942784	-1.47172	-0.259355	-0.109875
KP13_00395	uvrA	UvrABC system protein A	0.123473	-1.64453	-1.5354	-0.00784116	-2.03895
KP13_00396	ssb	Single-stranded DNA-binding protein	-0.386564	0.569169	0.491746	0.048349	0.689715
KP13_00397	-	Lytic transglycosylase protein	0.0228896	1.80388	1.1449	-0.21395	1.63354
KP13_00398	-	hypothetical protein	-	-	-	-	-
KP13_00399	fepA	Ferrienterobactin receptor	-0.169587	1.51191	0.702223	-0.577504	0.144146
KP13_00400	-	Transcriptional regulator, AraC family protein	-	-	-	-	-
KP13_00402	-	hypothetical protein	-	-	-	-	-
KP13_00403	-	Outer membrane protein assembly factor	0.426701	-0.0751536	0.152005	-0.112424	0.435721
KP13_00404	-	hypothetical protein	-	-	-	-	-
KP13_00405	iraM	Anti-adapter protein iraM	-0.0187091	1.26826	1.68339	-0.79329	2.46586
KP13_00408	-	Metallo-beta-lactamase superfamily protein	-0.262555	1.41093	0.755697	-1.13154	2.29535
KP13_00410	-	putative spermidine/putrescine-binding periplasmic	0.32161	-0.0530174	0.322577	0.526505	1.41635
KP13_00411	aglF	Alpha-glucoside transport system permease protein aglF	1.51931	-1.29684	-1.23792	0.088122	0.772768
KP13_00412	-	putative spermidine/putrescine ABC transporter permease protein	1.63647	-0.371505	-0.594969	-1.03618	-0.776321
KP13_00413	-	hypothetical protein	0.826236	-0.495989	-0.159699	-0.429886	-0.616555
KP13_00414	-	hypothetical protein	0.530736	-0.780417	-1.22629	0.0929598	0.242685
KP13_00415	-	EAL domain-containing protein	0.00804564	0.912142	0.470476	-0.032552	0.873661
KP13_00416	soxS	Regulatory protein soxS	0.0884929	-0.36841	-0.208867	-0.00623987	1.39933
KP13_00417	soxR	Redox-sensitive transcriptional activator soxR	0.0117951	0.231564	0.0269264	-0.300789	-0.392331
KP13_00418	GTT1	Glutathione S-transferase 1	0.213352	0.313237	0.0414237	0.0675882	0.775194
KP13_00423	-	LysR family transcriptional regulator	-0.183534	0.489616	0.240676	-0.127383	0.235247
KP13_00425	-	LrgB family protein	0.668127	-1.3993	-1.22589	-0.387926	-0.454219
KP13_00426	-	putative fimbrial-like protein	0.496034	-1.65761	-2.3563	0.226269	-0.249386
KP13_00427	-	putative fimbrial chaperone	0.247193	1.31591	-0.110391	0.145841	1.30506
KP13_00428	-	Fimbrial biogenesis outer membrane usher protein	0.354851	1.02322	0.871834	0.120223	0.413175
KP13_00429	-	Fimbrial protein	-	-	-	-	-
KP13_00430	-	putative adhesin	0.442779	-0.156844	-1.03558	-0.278049	0.236496
KP13_00431	actP	Cation/acetate symporter actP	1.15562	1.72957	0.884701	1.09159	2.26542
KP13_00432	-	Inner membrane protein	0.875723	-1.30555	-1.92979	1.78212	2.19621
KP13_00433	acs	Acetyl-coenzyme A synthetase	0.611817	1.32596	0.643861	1.03567	3.58803
KP13_00434	-	hypothetical protein	-	-	-	-	-
KP13_00435	gltP	Proton glutamate symport protein	0.122753	0.941022	1.02485	0.182001	0.504114
KP13_00436	-	TPR-like domain-containing protein	0.34197	0.508379	0.527393	-0.00755647	0.258686
KP13_00440	-	hypothetical protein	0.0357907	-0.501312	-0.403634	-0.06439	-0.2565
KP13_00441	-	hypothetical protein	0.302492	-0.0488178	0.0417002	0.176649	-0.235358
KP13_00442	-	putative carbohydrate/purine kinase protein	0.0656695	-0.334559	-1.04553	-0.328283	0.585523
KP13_00443	rbsB	D-ribose-binding periplasmic protein	0.50835	-1.35239	-1.81154	-0.499362	0.698955
KP13_00444	rbsC	Ribose transport system permease protein rbsC	0.215714	-0.134412	-0.768473	-0.728272	-0.62963
KP13_00445	rbsA2	Ribose import ATP-binding protein rbsA 2	1.61693	-1.03312	-1.89391	0.422667	0.139469
KP13_00446	-	Sensor histidine kinase/response regulator	-0.986833	-1.62829	-1.97571	-0.670255	-1.0999
KP13_00447	-	hypothetical protein	0.203363	-3.68671	-3.1764	0.309347	-1.3527
KP13_00449	phnN	Ribose 1,5-bisphosphate phosphokinase PhnN	0.0313885	-0.00566361	-1.79048	0.298953	-0.180055
KP13_00450	phnM	Protein phnM	-	-	-	-	-
KP13_00451	phnL	Phosphonates transport ATP-binding protein phnL	-	-	-	-	-
KP13_00452	phnK	Phosphonates transport ATP-binding protein phnK	-	-	-	-	-
KP13_00453	phnJ	Protein phnJ	-	-	-	-	-
KP13_00454	phnI	Protein phnI	-	-	-	-	-
KP13_00455	phnH	Protein phnH	-	-	-	-	-
KP13_00456	phnG	Protein phnG	-	-	-	-	-
KP13_00457	phnF	putative transcriptional regulator phnF	-1.23066	-1.49184	-2.1798	-0.173212	-1.27015
KP13_00459	phnA	Protein phnA	-0.0772729	1.12039	1.58606	-0.320122	-0.286038
KP13_00460	-	hypothetical protein	1.87903	0.742085	0.672593	0.310236	0.0684263
KP13_00462	melR	Melibiose operon regulatory protein	-0.157721	0.386245	0.00566304	0.0337786	0.144148
KP13_00463	melA	Alpha-galactosidase	0.181832	-2.5175	-2.77441	0.0722941	-0.154533
KP13_00464	melB	Melibiose carrier protein	-0.0157092	0.709887	0.844577	-0.0231241	0.932781
KP13_00465	parM	Plasmid segregation protein parM	-0.0522385	1.30245	1.56449	0.0810827	1.61613
KP13_00466	stbB	Plasmid stability protein stbB	0.0154786	-1.84914	-3.06778	0.187948	-0.317586
KP13_00467	cbpM	Chaperone modulatory protein cbpM	-0.217808	-3.38037	-4.75574	0.0273055	-1.67071
KP13_00468	cbpA	Curved DNA-binding protein	-0.339071	-1.13946	-1.81975	0.22417	-0.360024
KP13_00469	terC	TerC family integral membrane protein	0.377724	-0.563855	-0.949173	0.218906	-0.779547
KP13_00470	dsbA	putative protein-folding factor DsbA	0.529347	-0.295846	-0.357895	0.27511	-1.27501
KP13_00471	pgaD	putative biofilm PGA synthesis protein pgaD	2.15617	-1.95786	-2.38554	0.813073	-3.59412
KP13_00472	pgaC	Biofilm PGA synthesis N-glycosyltransferase pgaC	0.331398	-0.657018	-1.03169	0.199406	-0.428693
KP13_00473	pgaB	Biofilm PGA synthesis lipoprotein pgaB	-0.162564	-1.20731	-1.89153	0.468153	-0.380449
KP13_00474	pgaA	Biofilm PGA synthesis protein pgaA	-0.425418	-2.87926	-3.44518	-1.24372	-0.979408
KP13_00476	-	hypothetical protein	0.485482	-1.86457	-1.52182	-0.372955	-0.515001
KP13_00477	perC	PerC transcriptional activator	0.0697943	0.721851	1.32164	0.102935	0.307368
KP13_00478	-	hypothetical protein	0.640668	-0.14097	0.534243	0.639561	-0.0749774
KP13_00479	-	hypothetical protein	0.190577	-2.18127	-1.47698	0.0964875	-2.06147
KP13_00480	-	hypothetical protein	2.27865	-0.954674	4.6966	-0.127888	-0.303462
KP13_00481	-	hypothetical protein	0.0826768	0.754871	1.22283	0.12669	0.531596
KP13_00482	-	hypothetical protein	-0.333859	1.37682	1.45371	-0.113659	1.24014
KP13_00483	-	hypothetical protein	0.502625	0.0703408	-0.0166135	0.0979901	-0.529583
KP13_00484	-	HTH-type transcriptional regulator	0.0189993	1.7132	1.25129	0.329913	1.73623
KP13_00485	dsbD	Thiol:disulfide interchange protein DsbD	0.216582	-0.613821	-1.15474	0.37698	-1.23672
KP13_00486	cutA	Divalent-cation tolerance protein cutA	-0.59202	-1.9964	-1.92877	-0.633249	-2.50685
KP13_00487	dcuA	Anaerobic C4-dicarboxylate transporter dcuA	-0.0505282	-1.58868	-1.79558	-0.1223	-0.571834
KP13_00488	aspA	Aspartate ammonia-lyase	-0.246184	-0.0468701	0.000812201	0.0771707	0.731753
KP13_00489	-	hypothetical protein	-0.664361	-5.978	-5.81502	0.425126	-5.65543
KP13_00490	fxsA	suppressor of F exclusion of phage T7	0.821517	2.08087	1.79688	0.234871	2.20012
KP13_00491	-	Inner membrane protein	-0.15833	-0.073762	-1.09835	-0.615358	-0.712056
KP13_00492	-	hypothetical protein	-	-	-	-	-
KP13_00493	groS	10 kDa chaperonin	0.179704	1.69414	3.41189	-0.276855	2.38343
KP13_00494	groL	60 kDa chaperonin	0.0410347	1.89689	3.42372	-0.257339	2.70725
KP13_00495	-	hypothetical protein	0.0627048	-0.509135	-0.220179	0.116486	-0.136855
KP13_00496	-	hypothetical protein	-0.0464483	1.1342	1.33385	-0.148673	0.791027
KP13_00497	mchF	putative microcin-H47 secretion/processing ATP-binding protein mchF	0.750153	1.53507	1.47495	0.60155	0.568788
KP13_00498	mchE	Microcin H47 secretion protein mchE	-	-	-	-	-
KP13_00499	-	hypothetical protein	1.74993	-4.58508	-4.23489	-1.01699	0.0410927
KP13_00500	-	putative adhesin	4.13914	-0.664291	-0.616089	0.0314567	0.932167
KP13_00501	lpfC	Outer membrane usher protein lpfC	0.4201	-0.438644	-0.3386	-0.143415	0.166146
KP13_00502	-	FimC-like chaperone protein	-	-	-	-	-
KP13_00503	-	Fimbrial protein	-0.0912305	-0.703221	0.149436	-0.840796	0.0041087
KP13_00504	-	hypothetical protein	-	-	-	-	-
KP13_00505	-	Two-component response regulator	1.04557	-0.885539	-0.246094	-0.158838	-0.569118
KP13_00506	-	putative kamA family protein	0.386083	0.888907	0.805142	0.130928	0.733068
KP13_00507	efp	Elongation factor P	0.0827597	0.619933	1.12666	0.00905024	-0.0467266
KP13_00508	ecnB	Entericidin B	0.165665	2.03472	1.43422	0.211215	3.08888
KP13_00509	sugE	Quaternary ammonium compound-resistance protein sugE	0.757265	-1.07071	-1.18025	0.382419	-0.0634603
KP13_00510	blc	Outer membrane lipoprotein blc	-0.0171996	-0.446465	-0.776111	0.0669096	0.1455
KP13_00511	frdD	Fumarate reductase subunit D	-0.348141	-0.789127	-0.718467	-0.0441352	-0.427682
KP13_00512	frdC	Fumarate reductase subunit C	-0.542282	-0.890052	-0.931529	0.1144	-0.45043
KP13_00513	frdB	Fumarate reductase iron-sulfur subunit	-0.114755	-1.31071	-1.44946	0.193732	-0.948713
KP13_00516	poxA	Putative lysyl-tRNA synthetase	7.44243e-05	0.164815	0.259396	0.0642133	-0.208639
KP13_00517	-	Inner membrane transporter	-0.121786	-0.133876	-0.00670554	-1.04708	-1.0218
KP13_00518	-	putative mscS family protein	0.122682	-0.667879	-0.561053	-0.0980599	-1.12385
KP13_00519	psd	Phosphatidylserine decarboxylase proenzyme	0.280022	0.135728	0.251854	0.132411	-0.0928803
KP13_00520	rsgA	Putative ribosome biogenesis GTPase RsgA	-0.0343351	0.518102	0.584654	-0.155314	-0.112036
KP13_00522	artJ	ABC transporter arginine-binding protein 1	0.307656	0.648978	0.915807	0.26249	0.267031
KP13_00523	-	hypothetical protein	-1.36497	-3.72496	-3.42831	-1.73806	-2.47502
KP13_00524	-	Putative electron transport protein	-0.131052	-0.370913	-0.564669	-0.17085	-0.542008
KP13_00525	-	ribokinase-like superfamily protein	-0.25848	-0.844825	-1.82691	0.0268947	-0.7748
KP13_00527	amiB	N-acetylmuramoyl-L-alanine amidase amiB	-0.242197	-0.0118102	-0.52783	0.00885953	0.1689
KP13_00528	mutL	DNA mismatch repair protein mutL	-0.0615682	-1.86193	-2.56384	-0.0535606	-1.24206
KP13_00531	hflX	GTP-binding protein hflX	0.0442226	-0.134047	-0.0263134	-0.0436614	-0.786678
KP13_00532	hflK	Protein hflK	0.027049	-0.644713	-0.667924	0.165859	-0.956005
KP13_00533	hflC	Protein hflC	-0.0871899	0.394131	0.636866	0.0905985	-0.116462
KP13_00534	-	hypothetical protein	0.118214	-0.993892	-1.22273	-0.1903	-0.439191
KP13_00535	-	hypothetical protein	0.503049	0.76439	0.642082	-0.49857	0.925286
KP13_00536	purA	Adenylosuccinate synthetase	0.0167204	0.0754739	0.0109395	-0.248615	-0.583095
KP13_00538	rnr	Ribonuclease R	-0.398681	0.397878	0.131482	0.189902	0.689262
KP13_00539	rlmB	23S rRNA (guanosine-2'-O-)-methyltransferase rlmB	-0.110852	0.397738	0.136138	0.336318	0.430097
KP13_00540	aidB	Protein aidB	0.205171	-1.3158	-2.04961	0.302556	-0.221902
KP13_00541	-	hypothetical protein	-0.288356	-1.12081	-1.48487	-0.0145913	0.139643
KP13_00542	-	hypothetical protein	-0.282805	-1.25649	-1.57616	0.11914	0.266096
KP13_00543	-	hypothetical protein	-0.0840704	-1.95956	-2.74063	0.0624019	-0.587749
KP13_00544	-	Esterase	0.139298	-0.309423	-0.131475	0.19833	0.533848
KP13_00545	ulaR	HTH-type transcriptional regulator ulaR	0.099591	1.97127	1.84184	0.0490434	1.60262
KP13_00548	btuB	Vitamin B12 transporter btuB	-0.0633699	-1.08721	-1.42874	-0.385774	-1.14167
KP13_00549	trmA	tRNA (uracil-5-)-methyltransferase	0.34582	-0.871269	-1.24447	-0.160598	-0.583479
KP13_00550	-	Inner membrane protein	0.0959794	-0.280734	0.358116	-0.217451	-0.159788
KP13_00551	fabR	HTH-type transcriptional repressor fabR	0.175921	-0.931381	-0.953228	-0.121204	-0.622391
KP13_00552	sthA	Soluble pyridine nucleotide transhydrogenase	0.127308	0.89772	0.832017	0.0807848	1.39985
KP13_00553	oxyR	morphology and auto-aggregation control protein	-0.353817	0.569898	0.436686	0.504161	1.22555
KP13_00554	argH	Argininosuccinate lyase	-0.113233	1.30105	1.42036	0.0722304	0.939039
KP13_00555	argB	Acetylglutamate kinase	0.197467	0.983899	0.927453	0.358847	1.15357
KP13_00556	argC	N-acetyl-gamma-glutamyl-phosphate reductase	0.186243	1.52734	1.59281	0.0875763	1.74594
KP13_00558	ppc	Phosphoenolpyruvate carboxylase	-0.292927	1.41025	1.66366	0.25936	-0.0425474
KP13_00559	-	Metal-binding protein	0.247103	-0.18259	-0.0813877	0.352172	-0.0427827
KP13_00560	-	putative HTH-type transcriptional regulator	0.253585	0.990089	0.868907	-0.0904179	1.74225
KP13_00561	fsa	putative fructose-6-phosphate aldolase	-0.665344	-1.56124	-1.79718	0.256414	-1.26657
KP13_00562	gldA	Glycerol dehydrogenase	-0.541638	-0.202965	-0.815046	0.00991005	0.775282
KP13_00563	-	putative inner membrane transporter	0.604979	-1.72183	-1.63156	0.0526314	-1.33265
KP13_00564	metF	5,10-methylenetetrahydrofolate reductase	0.0946349	-1.1456	-1.65687	0.248603	-2.02004
KP13_00565	-	putative HTH-type transcriptional regulator	0.171886	-0.268207	-0.466693	-0.22342	0.592613
KP13_00566	-	4-carboxymuconolactone decarboxylase	-0.0299973	-2.21566	-1.82502	-0.291308	-0.0262674
KP13_00567	-	Metallo-dependent phosphatase	-0.128036	0.695559	0.946348	-0.0248098	2.28916
KP13_00568	-	hypothetical protein	-0.129736	0.499072	0.530375	0.0136309	0.238148
KP13_00569	metL	Bifunctional aspartokinase/homoserine dehydrogenase 2	0.0256033	-1.21585	-1.89299	0.0971256	-1.78624
KP13_00570	metB	Cystathionine gamma-synthase	0.0458496	-2.18226	-2.59727	-0.0711908	-2.8943
KP13_00571	metJ	Met repressor	-0.0925423	-0.698999	-0.932975	-0.197508	-1.0942
KP13_00572	-	hypothetical protein	-0.217229	-0.859274	-0.102919	-0.351506	-1.04762
KP13_00573	priA	Primosomal protein N'	0.0819057	-0.803356	-1.37564	0.0943521	-1.21839
KP13_00574	-	hypothetical protein	-	-	-	-	-
KP13_00575	cytR	HTH-type transcriptional repressor cytR	0.0672813	-0.249011	0.144544	0.103719	0.269732
KP13_00576	ftsN	Cell division protein ftsN	0.504874	0.0591097	0.102657	0.054928	-0.226432
KP13_00577	hslV	ATP-dependent protease hslV	0.395927	2.55642	3.06609	-0.212797	2.79605
KP13_00578	hslU	ATP-dependent hsl protease ATP-binding subunit hslU	0.00560843	2.02256	2.8851	-0.1494	2.38963
KP13_00579	menA	1,4-dihydroxy-2-naphthoate octaprenyltransferase	0.10836	0.224316	-0.209662	-0.141621	0.855958
KP13_00580	rraA	Regulator of ribonuclease activity A	0.0591483	-0.7409	-0.942965	0.166996	0.0869505
KP13_00581	pfkA	6-phosphofructokinase	-0.272011	0.402914	0.617578	-0.005567	-0.505239
KP13_00582	fieF	Cation-efflux pump fieF	0.108288	-0.742397	-0.757992	-0.199017	-0.71827
KP13_00583	cpxP	Periplasmic protein cpxP	0.208213	-0.917275	0.157037	0.182717	-2.04243
KP13_00584	cpxR	Transcriptional regulatory protein cpxR	-0.204972	0.472635	0.95106	0.0720947	0.658985
KP13_00585	cpxA	Sensor protein cpxA	-0.198581	-1.2427	-1.04456	0.0391856	-1.14012
KP13_00586	-	hypothetical protein	0.382347	0.299222	0.687854	0.0447195	-0.607844
KP13_00587	sodA	Superoxide dismutase Mn	-0.175308	1.0968	1.01705	0.304827	2.14021
KP13_00588	rhaT	L-rhamnose-proton symporter	0.200683	0.34283	0.0796897	-0.0200116	0.69048
KP13_00589	rhaR	HTH-type transcriptional activator rhaR	-0.180799	-1.12726	-1.41483	-0.500088	-1.75664
KP13_00590	rhaS	HTH-type transcriptional activator rhaS	0.423811	-1.1591	-0.774432	-0.0798814	-0.00742637
KP13_00591	rhaB	Rhamnulokinase	0.377146	-0.179572	-1.52961	0.0706929	0.00142693
KP13_00592	rhaA	L-rhamnose isomerase	-1.1411	-0.708564	-1.40077	-0.208233	-0.0493118
KP13_00593	rhaD	Rhamnulose-1-phosphate aldolase	-0.603469	0.37774	0.187449	-0.273936	-0.72702
KP13_00594	-	Rhamnose ABC transporter, periplasmic rhamnose-binding protein	-0.156018	-0.835573	-0.95063	-0.394036	-0.0987819
KP13_00595	-	putative rhamnose ABC transporter, ATP-binding protein	-0.411281	-0.0626045	-0.620905	-0.0775029	-0.0309158
KP13_00596	-	putative rhamnose ABC transporter, permease protein	0.344585	-3.79328	-3.73966	0.332529	0.600994
KP13_00597	-	putative rhamnose ABC transporter, permease protein	0.373654	-3.39253	-3.44862	-0.0583729	-0.595624
KP13_00598	-	putative alcohol dehydrogenase	0.394512	-3.59771	-4.5194	0.1112	-2.17897
KP13_00599	rhaM	L-rhamnose mutarotase	-0.619511	-5.40968	-5.49888	-1.3182	-4.09303
KP13_00600	rafB	Raffinose permease	-0.0520263	-3.42695	-3.3962	0.612608	-2.23232
KP13_00601	rafA	Alpha-galactosidase	-0.245839	-4.42767	-4.6019	0.35178	-3.58244
KP13_00602	rafR	HTH-type transcriptional regulator rafR	-0.0531947	-2.2648	-2.80709	-0.331162	-1.96796
KP13_00603	-	putative HTH-type transcriptional regulator	-0.220021	-2.66257	-2.56348	0.295441	-2.02851
KP13_00604	-	AzlC family protein	0.190579	-4.76421	-3.65524	-2.14541	-4.83517
KP13_00605	-	hypothetical protein	-	-	-	-	-
KP13_00606	-	hypothetical protein	-0.192715	-1.95367	-2.21277	-0.280387	-2.907
KP13_00607	fdhD	Protein fdhD	-0.0233768	-0.246604	-0.402777	-0.116001	-0.906393
KP13_00611	fdoI	Formate dehydrogenase, cytochrome b556(fdo) subunit	-0.304694	0.96722	0.946218	0.131858	2.3179
KP13_00612	fdhE	Protein fdhE	0.0516793	-0.352447	-0.624182	0.0980613	0.542113
KP13_00613	-	PilT domain-containing protein	-0.0148498	2.87639	2.63431	0.136547	3.24823
KP13_00614	-	hypothetical protein	0.103338	1.66594	1.87833	-0.160303	2.19399
KP13_00615	aes	Acetyl esterase	0.0316012	-1.47388	-1.5381	0.0127584	-1.07209
KP13_00616	-	GCN5-related N-acetyltransferase	-0.0279521	-0.32441	-0.225873	0.290395	-0.588287
KP13_00617	dtd	D-tyrosyl-tRNA(Tyr) deacylase	0.389873	-1.91826	-2.56615	0.161275	-1.53645
KP13_00618	-	putative membrane protein	0.168387	-1.03187	-1.01419	-0.565389	-1.15754
KP13_00619	-	Phosphatase	-0.0544473	1.18531	1.38923	0.0058756	1.19056
KP13_00620	typA	GTP-binding protein typA/bipA	-0.0963135	0.853356	1.23678	0.142056	-0.573789
KP13_00621	-	hypothetical protein	-0.226128	-2.84737	-2.10623	0.134275	-2.6102
KP13_00622	glnA	Glutamine synthetase	0.518317	1.54188	2.47554	0.612723	-1.35432
KP13_00623	ntrB	Nitrogen regulation protein ntrB	-0.244219	0.449611	0.733797	-0.0324333	-1.27225
KP13_00625	hemN	Oxygen-independent coproporphyrinogen-III oxidase	0.249901	0.162408	0.363796	0.161482	-0.0139599
KP13_00626	-	hypothetical protein	-0.0600855	0.972294	0.869831	-0.189121	0.981889
KP13_00627	-	hypothetical protein	0.51837	-1.24896	-1.26042	-0.0927669	-0.289484
KP13_00628	engB	putative GTP-binding protein engB	0.0279724	0.862989	1.29962	0.145439	0.834645
KP13_00629	polA	DNA polymerase I	-0.344119	0.734957	0.652002	0.131288	0.771714
KP13_00630	-	hypothetical protein	-0.0902915	-2.94949	-2.61919	-0.166352	-1.89241
KP13_00631	-	putative acyltransferase	0.419248	-1.41325	-0.693842	-0.0891382	-1.60399
KP13_00633	rdoA	Protein rdoA	-0.0253358	-0.653003	-0.187936	-0.000759623	-1.0791
KP13_00634	-	hypothetical protein	-0.390959	0.189038	0.678878	-0.206524	0.362492
KP13_00635	mobA	Molybdopterin-guanine dinucleotide biosynthesis protein A	0.105379	0.136591	0.0721778	-0.234945	-0.408309
KP13_00636	mobB	Molybdopterin-guanine dinucleotide biosynthesis protein B	-0.246101	-0.553133	-0.525624	0.0938121	-0.727955
KP13_00637	-	putative acyltransferase	0.359574	-0.176677	-0.406228	0.319443	0.608006
KP13_00639	-	hypothetical protein	3.13239	-1.62802	-1.91925	1.66511	-0.474835
KP13_00641	livH	High-affinity branched-chain amino acid transport system permease protein livH	0.465734	1.84793	1.44518	0.545278	1.51812
KP13_00642	livM	High-affinity branched-chain amino acid transport system permease protein livM	0.271095	2.20088	1.82433	0.810697	1.81606
KP13_00643	livG	High-affinity branched-chain amino acid transport ATP-binding protein livG	0.605911	1.67129	1.96669	0.490099	1.55481
KP13_00644	livF	High-affinity branched-chain amino acid transport ATP-binding protein livF	0.146866	0.441853	-0.520361	0.572952	0.603586
KP13_00645	phd	Phage/plasmid maintenance protein	-0.0715082	1.60217	0.933225	-0.165473	3.13463
KP13_00646	doc	Death on curing protein of phage P1	0.156556	0.815774	0.20934	0.312116	2.09852
KP13_00647	ugpB	sn-glycerol-3-phosphate-binding periplasmic protein ugpB	0.885306	2.79217	2.37093	0.914916	3.61148
KP13_00648	ugpA	sn-glycerol-3-phosphate transport system permease protein ugpA	1.64925	0.936413	0.416081	1.19961	1.48261
KP13_00649	ugpE	sn-glycerol-3-phosphate transport system permease protein ugpE	0.945055	3.79047	4.05628	1.11204	1.47418
KP13_00651	ugpQ	Glycerophosphoryl diester phosphodiesterase	0.4078	0.145162	-0.537686	0.513853	0.352123
KP13_00652	-	hypothetical protein	0.0698794	1.02379	0.860636	0.24478	2.11451
KP13_00653	ggt	Gamma-glutamyltranspeptidase	0.598049	1.88405	1.26697	1.11241	2.70348
KP13_00654	-	putative N-acetyltransferase	0.132129	0.1398	0.0943268	0.348849	0.604838
KP13_00655	-	hypothetical protein	-0.00107077	0.372371	0.129226	0.357285	0.301211
KP13_00656	-	putative oxidoreductase	0.0341828	0.0882478	0.343822	0.223997	0.109306
KP13_00657	-	Quercetin 2,3-dioxygenase	0.300565	0.306288	0.187512	0.650046	0.212501
KP13_00658	gntR	HTH-type transcriptional regulator gntR	0.450147	0.559307	0.320855	0.2891	0.546641
KP13_00659	gntK	Thermoresistant gluconokinase	0.275956	-0.0805554	-0.135029	0.478931	-0.220137
KP13_00660	gntU	Low-affinity gluconate transporter	0.0376766	-0.233874	-0.695747	0.755738	-1.16721
KP13_00661	-	hypothetical protein	1.08018	0.341259	0.488009	-0.360835	-0.417576
KP13_00662	asd	Aspartate-semialdehyde dehydrogenase	0.37733	1.78408	1.74573	0.894815	1.25635
KP13_00664	glgX	Glycogen debranching enzyme	0.141923	-0.588145	-1.32461	0.13795	0.396452
KP13_00665	glgC	Glucose-1-phosphate adenylyltransferase	0.115368	0.649734	0.197861	0.242989	1.44524
KP13_00666	glgA	Glycogen synthase	0.243314	-0.110613	-0.785529	0.397364	0.88103
KP13_00667	glgP	Glycogen phosphorylase	0.267824	0.152428	-0.0716184	0.453803	0.812749
KP13_00668	-	hypothetical protein	0.851073	-0.148953	-0.370776	0.34863	-0.330728
KP13_00669	-	putative HTH-type transcriptional regulator	-0.496402	-0.92301	-0.881843	-0.441755	-0.383542
KP13_00670	glpD	Aerobic glycerol-3-phosphate dehydrogenase	-1.50125	-1.73271	-1.94862	-1.41304	-0.606972
KP13_00671	glpE	Thiosulfate sulfurtransferase glpE	0.159871	2.09872	1.85323	0.0698491	2.39089
KP13_00672	glpG	Rhomboid protease glpG	0.523897	0.0392754	-0.226691	0.238706	0.502232
KP13_00673	glpR	Glycerol-3-phosphate regulon repressor	0.44663	0.225648	0.117963	0.352301	0.622114
KP13_00674	-	HTH-type transcriptional regulator malT	0.0682548	1.30376	1.3088	0.534984	1.30737
KP13_00675	-	hypothetical protein	0.907911	-0.906502	-0.576533	0.201788	-1.01061
KP13_00676	malP	Maltodextrin phosphorylase	0.526023	-3.23828	0.0492934	0.44868	-4.69553
KP13_00677	malQ	4-alpha-glucanotransferase	0.366679	-3.67067	-0.60171	0.751989	-4.54652
KP13_00678	gntT	High-affinity gluconate transporter	0.464032	0.031168	0.0609796	0.682466	-0.220179
KP13_00679	nfuA	Fe/S biogenesis protein nfuA	0.975674	0.862934	0.988254	0.671677	0.366082
KP13_00680	gntX	Protein gntX	0.477501	-1.14682	-1.4074	0.554087	-0.303495
KP13_00681	bioH	Carboxylesterase bioH	0.674599	-1.6115	-2.0499	0.498444	0.174403
KP13_00682	-	hypothetical protein	0.120543	2.32773	1.8907	0.508717	3.82428
KP13_00683	feoC	Ferrous iron transport protein C	0.0194586	-1.44023	-1.81785	0.483811	-0.80563
KP13_00684	feoB	Ferrous iron transport protein B	0.238108	1.02263	0.51535	0.617907	1.09755
KP13_00686	-	hypothetical protein	0.180764	1.88585	1.82292	0.566411	1.24725
KP13_00688	ompR	Transcriptional regulatory protein ompR	0.460078	1.84111	2.102	0.588016	2.30972
KP13_00689	envZ	Osmolarity sensor protein envZ	0.312094	-0.598815	-0.894539	0.340227	-0.60045
KP13_00690	pckA	Phosphoenolpyruvate carboxykinase	0.0522788	-0.233956	-0.328742	0.415578	0.599307
KP13_00691	-	hypothetical protein	0.115381	-1.24583	-1.92119	0.35054	0.260883
KP13_00692	hslO	33 kDa chaperonin	0.291838	-0.214746	-0.27738	0.349868	-0.933248
KP13_00693	hslR	Heat shock protein 15	0.426305	-0.590785	-0.637588	0.234811	-0.69944
KP13_00694	-	Haloacid dehydrogenase/epoxide hydrolase	0.186271	0.294672	-0.249752	0.133575	-0.20103
KP13_00697	mrcA	Penicillin-binding protein 1A	0.384517	-0.98812	-1.26708	0.365401	-1.0211
KP13_00698	-	hypothetical protein	0.0858499	-0.971375	-1.67114	0.1514	-0.447789
KP13_00699	-	hypothetical protein	-	-	-	-	-
KP13_00700	-	hypothetical protein	-	-	-	-	-
KP13_00701	-	hypothetical protein	-0.0411889	-2.81245	-3.97251	-0.962237	-1.96652
KP13_00702	hofQ	Protein transport protein hofQ	1.32666	-1.06613	-1.29527	0.691619	-0.631221
KP13_00703	aroK	Shikimate kinase 1	0.3886	0.297969	0.510763	0.294966	-0.137471
KP13_00705	damX	Protein damX	0.321445	0.611016	0.820007	0.239174	-0.0673085
KP13_00706	dam	DNA adenine methylase	0.212766	-1.64411	-1.09189	-0.201991	-2.31703
KP13_00707	rpe	Ribulose-phosphate 3-epimerase	-0.0647741	1.31426	1.5892	0.406899	0.460309
KP13_00708	gph	Phosphoglycolate phosphatase	0.0449307	-0.0483552	-0.0489985	0.417007	-0.672302
KP13_00709	trpS	Tryptophanyl-tRNA synthetase	-0.00844572	0.542765	0.893921	0.213903	-0.303598
KP13_00710	cysG2	Siroheme synthase 2	0.472003	-1.05284	-1.19793	0.389799	-0.884815
KP13_00711	nirD	Nitrite reductase [NAD(P)H] small subunit	0.253255	-0.318699	-0.62614	0.2222	-0.0463094
KP13_00712	nirB	Nitrite reductase [NAD(P)H] large subunit	0.354288	0.335994	0.0940815	0.822553	0.523493
KP13_00713	-	hypothetical protein	-0.234823	1.56306	2.93005	0.0905669	-3.59194
KP13_00714	codA	Cytosine deaminase	0.154637	1.28569	1.13435	0.251769	1.16147
KP13_00715	-	TsgA-like protein	0.942411	0.622285	0.825713	0.155688	0.0115645
KP13_00716	-	hypothetical protein	-	-	-	-	-
KP13_00717	ppiA	Peptidyl-prolyl cis-trans isomerase A	0.583321	0.375867	0.891278	0.315704	-0.40862
KP13_00718	-	hypothetical protein	0.567722	-1.60914	-1.36172	0.0903123	-2.36557
KP13_00719	fic	putative adenosine monophosphate-protein transferase fic	0.390032	0.122854	-0.575782	0.301368	0.873649
KP13_00720	pabA	Para-aminobenzoate synthase glutamine amidotransferase component II	0.0995504	-0.676069	-1.20298	0.229962	0.0105933
KP13_00721	argD	Acetylornithine/succinyldiaminopimelate aminotransferase bifunctional protein	1.08466	1.40242	1.18669	0.729408	1.56322
KP13_00722	-	Fusaric acid resistance protein	0.257347	-1.38319	-1.49334	0.0664503	-1.05482
KP13_00723	crp	cAMP receptor protein	0.0834853	1.07185	1.20342	0.392467	1.02476
KP13_00724	-	hypothetical protein	0.482574	-0.935924	-0.648545	0.239009	-0.951047
KP13_00725	prkB	putative phosphoribulokinase	0.057274	-0.087868	-0.27019	0.291743	-0.381757
KP13_00726	-	hypothetical protein	0.562616	-1.60716	-1.62976	0.106276	-1.87203
KP13_00729	-	putative ABC transporter ATP-binding protein	0.273263	0.638744	0.381014	0.293042	0.065428
KP13_00730	kefG	Glutathione-regulated potassium-efflux system ancillary protein kefG	0.580349	0.588751	0.448966	-0.15609	1.32914
KP13_00731	kefB	Glutathione-regulated potassium-efflux system ancillary protein kefB	0.275552	-0.0562105	-0.403907	0.126647	0.284893
KP13_00732	-	hypothetical protein	0.201563	-0.0530996	0.0172847	0.32782	-0.382898
KP13_00733	slyD	FKBP-type peptidyl-prolyl cis-trans isomerase slyD	0.338368	-0.145561	0.0635973	0.332685	-0.420269
KP13_00734	slyX	Protein slyX	0.408489	-0.232885	0.242558	-0.0577336	-0.285145
KP13_00735	fkpA	FKBP-type peptidyl-prolyl cis-trans isomerase fkpA	0.83368	0.245654	1.66388	0.316853	-0.146262
KP13_00736	-	hypothetical protein	0.38912	1.76367	2.03505	0.33745	0.512595
KP13_00737	tusD	Sulfurtransferase tusD	-0.136841	0.236632	-0.294075	0.147137	-1.58167
KP13_00738	tusC	Protein tusC	0.886461	-0.243927	0.159554	0.174645	-1.25176
KP13_00739	tusB	Protein tusB	0.898705	-0.84972	-0.816453	0.350091	-1.5055
KP13_00741	rpsG	30S ribosomal protein S7	-0.390962	0.809953	1.23134	0.0650947	0.18691
KP13_00742	fusA	Elongation factor G	-0.381148	0.661708	1.17542	0.0657867	0.0573702
KP13_00743	tufA	Elongation factor Tu	-0.239819	-0.6054	-0.00974671	-0.0072376	-1.17319
KP13_00744	-	hypothetical protein	-	-	-	-	-
KP13_00745	bfd	Bacterioferritin-associated ferredoxin	0.551514	1.08853	1.1388	0.822383	1.48568
KP13_00746	bfr	Bacterioferritin	0.693151	0.288288	0.169187	0.284616	1.30344
KP13_00747	hopD	Leader peptidase hopD	1.20219	-2.45601	-3.07358	-0.153188	-1.78021
KP13_00748	rpsJ	30S ribosomal protein S10	-1.04613	-0.925893	-0.0905117	-0.502057	-1.04303
KP13_00749	rplC	50S ribosomal protein L3	-1.24284	0.00719229	0.802575	-0.6199	-0.315631
KP13_00750	rplD	50S ribosomal protein L4	-1.29752	-0.489	0.237231	-0.60709	-0.607312
KP13_00751	rplW	50S ribosomal protein L23	-1.41223	-1.19541	-0.219794	-0.793899	-1.53539
KP13_00753	rpsS	30S ribosomal protein S19	-1.38482	-1.45404	-0.343514	-0.831827	-1.6003
KP13_00754	rplV	50S ribosomal protein L22	-1.2803	-1.12533	-0.209214	-0.847966	-1.24891
KP13_00755	rpsC	30S ribosomal protein S3	-1.25402	-1.26938	-0.251105	-0.573583	-1.13646
KP13_00756	rplP	50S ribosomal protein L16	-1.14302	-0.853896	0.103129	-0.596284	-0.571806
KP13_00757	rpmC	50S ribosomal protein L29	-1.13285	-2.54575	-1.55496	-0.960648	-2.27745
KP13_00759	-	hypothetical protein	-1.08192	-2.00903	-1.08014	-0.646309	-1.71467
KP13_00760	rplX	50S ribosomal protein L24	-0.451083	-0.169072	0.420688	0.00759106	-0.377917
KP13_00761	rplE	50S ribosomal protein L5	-0.435118	0.506538	0.889021	-0.067096	-0.0331799
KP13_00762	rpsN	30S ribosomal protein S14	-0.564162	-0.244413	0.0773336	-0.0218381	-0.840191
KP13_00764	rplF	50S ribosomal protein L6	-0.675861	-0.257719	0.0986612	-0.0895725	-0.723725
KP13_00765	rplR	50S ribosomal protein L18	-0.752813	-0.0639342	0.504062	-0.248316	-0.404327
KP13_00766	rpsE	30S ribosomal protein S5	-0.659567	0.127908	0.636383	-0.0756709	-0.346444
KP13_00767	rpmD	50S ribosomal protein L30	-0.98992	-1.83694	-1.4237	-0.398255	-1.81783
KP13_00768	rplO	50S ribosomal protein L15	-0.652954	0.0126948	0.718892	-0.304336	-0.552696
KP13_00769	secY	Preprotein translocase subunit secY	-0.348104	-0.649008	-0.123053	-0.176414	-1.18413
KP13_00770	rpsM	30S ribosomal protein S13	-0.182643	-0.535261	0.0569371	-0.129967	-1.0496
KP13_00772	rpsD	30S ribosomal protein S4	-0.400718	-0.365285	0.189716	-0.241916	-1.11319
KP13_00773	rpoA	DNA-directed RNA polymerase subunit alpha	-0.362703	-0.0783662	0.438807	-0.131312	-0.857759
KP13_00774	rplQ	50S ribosomal protein L17	-0.423927	-1.07365	-0.586995	-0.122138	-1.65828
KP13_00775	-	hypothetical protein	0.598067	1.21798	1.15912	0.26058	0.618019
KP13_00776	zntR	HTH-type transcriptional regulator zntR	0.258278	0.405239	0.24463	0.148572	0.0261851
KP13_00777	mscL	Large-conductance mechanosensitive channel	0.23105	1.84089	1.76836	0.558357	2.43786
KP13_00778	trkA	Trk system potassium uptake protein trkA	0.305962	-0.000560569	0.346797	0.359339	-1.08831
KP13_00779	rsmB	Ribosomal RNA small subunit methyltransferase B	0.547795	-0.128794	-0.103531	0.46276	-1.14287
KP13_00780	fmt	Methionyl-tRNA formyltransferase	0.437219	0.538111	0.513701	0.359465	0.0893096
KP13_00781	def	Peptide deformylase	0.208076	1.83818	1.96915	0.221415	1.52927
KP13_00782	smf	Protein smf	0.395816	-2.5207	-2.59683	-0.289869	-1.79618
KP13_00783	smg	Protein smg	0.249084	1.03922	1.13526	-0.0371543	1.55477
KP13_00784	-	DNA topoisomerase, type IA, Zn finger domain-containing protein	0.326691	0.981101	0.808368	0.179283	0.632205
KP13_00785	rimN	Putative ribosome maturation factor rimN	0.37212	-0.19554	-0.510054	0.280489	-0.795189
KP13_00786	aroE	Shikimate dehydrogenase	0.513903	-0.348134	-0.535836	0.329202	-1.04233
KP13_00787	-	hypothetical protein	0.0427696	-1.51208	-1.77139	-0.0296307	-2.04024
KP13_00788	-	hypothetical protein	0.302623	0.282456	0.394225	0.371753	0.38285
KP13_00789	-	hypothetical protein	-0.323692	-0.412425	-0.240295	-0.633598	-1.5024
KP13_00790	-	hypothetical protein	1.34308	-0.155034	0.193454	0.512037	-0.229961
KP13_00792	-	hypothetical protein	-	-	-	-	-
KP13_00793	-	hypothetical protein	-	-	-	-	-
KP13_00794	kgtP	Alpha-ketoglutarate permease	0.352645	2.40752	1.97214	-0.120734	2.59176
KP13_00795	-	hypothetical protein	0.110162	-0.810822	-0.513034	-0.0402312	-0.183112
KP13_00796	pssA	CDP-diacylglycerol--serine O-phosphatidyltransferase	0.118154	0.375029	0.318496	0.0289788	0.0419991
KP13_00797	-	GNAT family acetyltransferase	-0.436857	0.0738978	-0.216662	0.00613267	0.691302
KP13_00798	-	hypothetical protein	0.156674	-0.793071	-1.11872	0.142835	-1.51152
KP13_00799	trxC	Thioredoxin-2	0.418352	3.71591	3.38591	-0.145363	3.36649
KP13_00800	-	putative tRNA/rRNA methyltransferase	-0.0291167	-0.252669	-0.186393	0.22512	0.445687
KP13_00801	ung	Uracil-DNA glycosylase	-0.186373	0.343995	0.300222	0.021929	-0.0689377
KP13_00802	grcA	Autonomous glycyl radical cofactor	-0.670569	2.09122	2.63419	0.0959624	1.35057
KP13_00803	srmB	ATP-dependent RNA helicase srmB	-0.172571	0.0705723	0.369068	-0.0748094	-0.614104
KP13_00804	-	tRNA (adenine-N(6)-)-methyltransferase	0.485048	-0.510606	-0.366215	0.275113	-0.955657
KP13_00805	nadB	L-aspartate oxidase	0.16972	-1.17018	-1.40074	0.0785047	-1.19276
KP13_00806	rpoE	RNA polymerase sigma-E factor	-0.0394236	0.252776	0.538254	-0.251012	-0.313948
KP13_00807	rseA	Sigma-E factor negative regulatory protein	-0.309949	0.179525	0.216014	-0.000472423	-0.137552
KP13_00808	rseB	Sigma-E factor regulatory protein rseB	0.13658	-1.81697	-1.91637	0.126857	-1.66142
KP13_00809	rseC	Sigma-E factor regulatory protein rseC	0.524865	-1.94316	-2.22113	-0.15237	-2.6236
KP13_00811	lepA	GTP-binding protein lepA	-0.19666	0.262263	0.356301	-0.103654	-0.483179
KP13_00812	lepB	Signal peptidase I	-0.257061	0.118474	0.218809	0.21787	-0.672703
KP13_00813	rnc	Ribonuclease 3	-0.0755654	0.22549	-0.00127977	0.0469392	-0.52585
KP13_00814	era	GTP-binding protein Era	0.0405418	1.07463	0.880861	-0.0890798	0.440855
KP13_00815	recO	DNA repair protein recO	0.110916	-0.410087	-0.403762	0.188791	-0.671161
KP13_00816	pdxJ	Pyridoxine 5'-phosphate synthase	0.085564	0.608589	0.907408	0.079242	0.566337
KP13_00817	acpS	Holo-[acyl-carrier-protein] synthase	0.0383384	-0.934774	-1.16819	-0.349185	-1.11856
KP13_00818	-	putative ferredoxin-like protein	-0.0772308	-0.175252	0.193591	0.252619	-0.903691
KP13_00819	-	putative HTH-type transcriptional regulator	0.0569718	-0.975673	-0.786783	0.501532	-0.614135
KP13_00820	-	hypothetical protein	-0.208776	-0.858208	-1.17236	-0.695787	-1.26263
KP13_00821	tadA	tRNA-specific adenosine deaminase	-0.465761	0.284983	-0.864102	-0.84105	-1.64654
KP13_00822	mltF	Membrane-bound lytic murein transglycosylase F	0.342387	-0.107734	-0.180621	-0.335935	-0.473764
KP13_00823	purL	Phosphoribosylformylglycinamidine synthase	-0.0297475	0.108716	-0.330984	0.136098	0.699733
KP13_00824	-	hypothetical protein	-1.19066	0.426623	0.986543	-0.384895	1.19699
KP13_00825	-	Putative sensor-like histidine kinase	-0.345294	1.22995	1.39769	0.451255	1.02566
KP13_00826	-	hypothetical protein	0.0848508	-0.750505	-0.682179	0.238767	-0.912281
KP13_00827	-	signal transduction response regulator protein	0.229883	-0.433327	-0.800934	0.312542	-0.603502
KP13_00828	glnB	Nitrogen regulatory protein P-II	-0.327509	0.232145	0.765425	-0.117956	0.0790408
KP13_00829	hmp	Flavohemoprotein	-0.329982	0.538754	0.784562	0.359123	1.29229
KP13_00830	-	hypothetical protein	-	-	-	-	-
KP13_00831	glyA	Serine hydroxymethyltransferase	0.00826498	0.638761	0.989511	0.0344732	0.144323
KP13_00832	-	Inner membrane protein	0.179202	-0.399839	-0.841045	0.212956	0.756759
KP13_00833	-	NAGC-like transcriptional regulator	0.371492	1.01206	1.00195	0.108471	0.962015
KP13_00834	-	Tetratricopeptide repeat-containing protein	0.374111	0.53555	0.523401	-0.338585	0.452694
KP13_00835	xylE	D-xylose-proton symporter	0.318576	0.155203	-0.218092	-0.360725	0.0821497
KP13_00836	-	putative epimerase	0.519691	-0.757103	-0.612563	-0.254254	-1.03061
KP13_00837	hcaT	putative 3-phenylpropionic acid transporter	0.380582	-0.621194	-1.14353	0.168792	-0.185096
KP13_00838	csiE	Stationary phase-inducible protein CsiE	-0.0374925	-0.590112	-0.935399	0.0531065	0.398621
KP13_00839	-	hypothetical protein	-0.157691	-0.57454	-0.550906	-0.389616	-1.76855
KP13_00840	-	Nickel/cobalt efflux system	0.0595106	-2.7244	-3.85405	-0.511916	-3.447
KP13_00841	-	hypothetical protein	0.130938	-1.94488	-2.39935	-0.901019	-3.42334
KP13_00842	suhB	Inositol-1-monophosphatase	-0.044474	-1.44425	-1.20773	-0.173945	-1.59037
KP13_00843	trmJ	tRNA (cytidine/uridine-2'-O-)-methyltransferase TrmJ	-0.00905173	-0.749079	-1.12922	-0.117387	-0.494155
KP13_00844	iscR	HTH-type transcriptional regulator iscR	0.380306	-0.267256	-0.560254	0.349929	-0.240339
KP13_00845	iscS	Cysteine desulfurase	-0.0241256	0.477601	0.50937	0.226333	-0.152146
KP13_00846	nifU	NifU-like protein	-0.436802	0.785015	0.803585	0.205602	0.539988
KP13_00848	hscB	Co-chaperone protein hscB	-0.10004	0.759303	0.899145	0.145201	-0.235471
KP13_00849	hscA	Chaperone protein hscA	-0.157769	-0.500043	-0.958489	0.388023	-0.833345
KP13_00850	fdx	2Fe-2S ferredoxin	-0.54115	-0.367377	-0.595074	-0.18858	-1.62497
KP13_00851	iscX	Protein iscX	-0.724184	-0.467076	0.00130859	-0.475233	-0.737277
KP13_00853	sseB	Protein sseB	0.0781592	-1.27432	-1.11856	-0.0176398	-1.36797
KP13_00854	-	hypothetical protein	-0.261133	-2.97395	-3.08079	-0.188553	-3.38774
KP13_00855	sseA	3-mercaptopyruvate sulfurtransferase	-0.32383	-0.221765	-0.777712	0.367328	0.526615
KP13_00856	-	putative lipoprotein	-0.202049	0.128001	-0.561008	0.0559656	1.06563
KP13_00857	pbpC	Penicillin-binding protein 1C	-0.00162617	-1.98911	-2.25787	0.382138	-1.15205
KP13_00858	ndk	Nucleoside diphosphate kinase	0.0702172	0.582499	0.701055	0.0846765	0.891451
KP13_00859	rlmN	Ribosomal RNA large subunit methyltransferase N	-0.243951	0.272986	0.176727	-0.0862284	0.195839
KP13_00860	rodZ	Cytoskeleton protein rodZ	0.140272	0.431074	0.51532	0.352464	0.210722
KP13_00861	ispG	4-hydroxy-3-methylbut-2-en-1-yl diphosphate synthase	0.0772095	0.449963	0.415278	0.197362	-0.572768
KP13_00862	hisS	Histidyl-tRNA synthetase	-0.234915	-0.611657	-0.704925	0.0841626	-0.596976
KP13_00863	-	hypothetical protein	-0.0863376	0.858801	0.893934	0.241624	0.463665
KP13_00864	-	Lipoprotein	-0.284023	0.344031	0.536959	-0.0690662	-0.0685693
KP13_00865	engA	GTP-binding protein engA	-0.276367	0.837988	0.937732	0.0930093	0.0738212
KP13_00866	-	putative oxidoreductase	0.511568	-1.40842	-1.44726	-0.315348	-1.25422
KP13_00867	-	putative oxidoreductase	-0.0598244	-0.0853177	-0.513186	-0.545259	0.165237
KP13_00868	xseA	Exodeoxyribonuclease 7 large subunit	0.00215998	-0.25699	-0.62672	-0.317222	-0.447249
KP13_00869	guaB	Inosine-5'-monophosphate dehydrogenase	-0.0764088	1.09927	1.33321	-0.00488181	0.673372
KP13_00870	guaA	GMP synthase	-0.171682	0.125196	0.246402	0.1133	-0.196212
KP13_00871	intS	Putative prophage CPS-53 integrase	0.115976	1.66096	0.97022	-0.250072	0.271942
KP13_00872	-	hypothetical protein	-	-	-	-	-
KP13_00873	munIM	phage modification methylase MunI	-0.276943	0.654866	1.06927	-0.0977932	0.640012
KP13_00874	-	hypothetical protein	-	-	-	-	-
KP13_00875	-	hypothetical protein	0.152237	-0.653563	0.249169	-0.0651974	0.749399
KP13_00876	-	hypothetical protein	-	-	-	-	-
KP13_00877	-	hypothetical protein	-	-	-	-	-
KP13_00878	-	Prophage CP4-57 regulatory protein	-0.764886	-0.291182	1.66673	-0.184071	0.916424
KP13_00879	-	RecT-like protein	-0.32778	-0.230815	1.73435	-0.291478	0.44642
KP13_00880	-	ReE-like protein	-0.573848	0.636131	3.81265	0.207654	1.24308
KP13_00881	-	hypothetical protein	-	-	-	-	-
KP13_00882	-	hypothetical protein	-	-	-	-	-
KP13_00883	-	Helix-turn-helix type 3 protein	-0.430962	0.951155	1.29433	-0.0797667	1.3147
KP13_00884	-	hypothetical protein	-	-	-	-	-
KP13_00885	-	C-5 cytosine methyltransferase	-0.0319103	0.104147	0.881142	0.225442	1.72581
KP13_00886	-	hypothetical protein	-0.0404572	2.23662	2.61464	0.05763	1.36207
KP13_00887	-	hypothetical protein	0.486925	0.258378	1.26866	0.109499	1.21831
KP13_00888	-	hypothetical protein	0.388882	-2.32926	-1.88324	-0.272839	0.835234
KP13_00889	-	hypothetical protein	-0.161321	-0.137923	1.28301	0.78276	1.23427
KP13_00890	-	hypothetical protein	-0.348906	-2.60272	-1.61058	-0.44827	-0.024656
KP13_00891	-	hypothetical protein	0.407045	1.41072	2.37472	0.0455719	1.28052
KP13_00892	-	hypothetical protein	-0.409175	1.0518	1.34941	-0.20759	1.7211
KP13_00893	-	hypothetical protein	-	-	-	-	-
KP13_00894	-	hypothetical protein	-0.545116	1.27664	0.0870239	-0.769365	0.550275
KP13_00895	-	hypothetical protein	0.156949	-0.986499	-0.33216	0.335279	-0.233296
KP13_00896	-	PBSX phage terminase small subunit	-0.0594409	2.1408	2.64529	0.0179307	2.45742
KP13_00897	-	Large terminase protein	0.285499	-0.503675	-0.572182	0.121133	-0.00748233
KP13_00898	-	hypothetical protein	0.546227	-0.596154	-0.257205	-0.210974	-1.019
KP13_00899	-	hypothetical protein	1.19433	-8.52067	-9.48299	-0.666551	-0.383465
KP13_00900	-	hypothetical protein	-	-	-	-	-
KP13_00901	-	Bacteriophage head-to-tail connecting protein	-0.246367	-1.12029	0.511301	-0.17872	0.0306539
KP13_00902	-	hypothetical protein	-	-	-	-	-
KP13_00903	-	hypothetical protein	1.43186	-4.16685	-1.15788	0.846459	-0.0472314
KP13_00904	-	hypothetical protein	0.213171	-2.28107	-1.79324	0.0936263	-0.269941
KP13_00905	-	hypothetical protein	0.0269475	-1.12512	0.360762	0.164405	0.086896
KP13_00906	-	hypothetical protein	-0.738682	0.42975	1.90793	-0.914134	0.0217225
KP13_00907	-	hypothetical protein	-0.246919	-0.306108	1.43704	-0.495915	0.470248
KP13_00908	-	hypothetical protein	0.0788009	0.15165	0.44531	-0.119151	0.17076
KP13_00909	-	hypothetical protein	0.194879	0.240847	0.287239	-0.0392161	0.0827835
KP13_00910	-	hypothetical protein	-0.38606	0.331367	0.617284	-0.361642	-0.545581
KP13_00911	-	hypothetical protein	0.0819109	-0.366895	-2.02784	0.0453615	-0.0536242
KP13_00912	-	hypothetical protein	0.12861	0.925679	0.788837	0.0603095	0.905329
KP13_00913	-	hypothetical protein	-0.0126347	1.15079	1.23049	-0.023164	0.999096
KP13_00914	-	hypothetical protein	0.0465301	-0.734941	-0.465696	-0.207708	-0.368385
KP13_00915	-	hypothetical protein	0.71601	-0.128151	0.0600148	-0.30136	-1.02727
KP13_00916	-	hypothetical protein	0.199577	0.883545	1.09288	0.086259	0.80925
KP13_00917	-	hypothetical protein	0.475185	1.33907	1.25754	0.217554	0.985604
KP13_00918	-	hypothetical protein	1.17426	-0.15918	0.309078	0.24308	0.351534
KP13_00919	-	hypothetical protein	0.456009	0.0546005	0.407107	-0.0686944	0.389337
KP13_00920	-	Bacteriophage T7 tail fiber protein	0.256643	0.388697	0.80132	0.0428501	0.402487
KP13_00921	-	hypothetical protein	-0.376064	-0.77065	0.250849	-0.162561	-0.888191
KP13_00922	-	hypothetical protein	-0.0116876	-0.460625	0.92334	-0.185338	0.623082
KP13_00923	-	hypothetical protein	-	-	-	-	-
KP13_00924	-	hypothetical protein	-0.609452	-2.54713	-0.856423	-0.586735	-1.0742
KP13_00925	-	hypothetical protein	0.0473694	0.973033	1.14371	-0.00354825	0.437658
KP13_00926	-	Alkaline-phosphatase-like protein	0.231433	-0.0945094	0.196105	0.188765	-0.200085
KP13_00927	-	putative arylsulfatase regulator	0.090446	2.44232	2.45976	0.125879	1.36182
KP13_00929	-	Major facilitator superfamily MFS-1 protein	0.60957	0.823207	-0.0594293	-0.303113	1.20777
KP13_00930	-	HTH-type transcriptional regulator	0.35139	-0.661209	-1.06097	0.247324	1.07135
KP13_00931	-	hypothetical protein	0.384152	0.183782	0.349146	-0.0179482	0.369443
KP13_00933	ppx	Exopolyphosphatase	-0.0403314	1.09025	0.787022	0.271781	0.905725
KP13_00934	ppk	Polyphosphate kinase	-0.228939	1.30479	1.35617	0.0406603	1.22102
KP13_00935	-	Beta-lactamase-related protein	0.142351	0.205002	-0.20001	-0.193707	-0.0411333
KP13_00936	nudK	GDP-mannose pyrophosphatase nudK	1.5165	1.53032	1.6144	1.13574	2.65877
KP13_00937	agaR	Putative aga operon transcriptional repressor	1.63041	1.3258	0.695737	1.17224	1.01103
KP13_00938	ndpA	Nucleoid-associated protein ndpA	0.00393262	0.541082	0.864657	-0.0469154	0.351335
KP13_00939	-	hypothetical protein	-0.0534591	-0.785718	-0.817611	-0.118773	-1.14785
KP13_00940	-	Inner membrane protein	0.519754	-1.78552	-2.08317	0.159168	-1.57487
KP13_00941	-	hypothetical protein	-0.0257983	1.12256	1.29048	0.122588	1.40719
KP13_00942	eco	Ecotin	-0.241088	0.896547	1.06993	0.280796	1.66202
KP13_00943	mqo	putative malate:quinone oxidoreductase	0.100662	1.11121	0.963983	0.141805	1.8465
KP13_00944	-	hypothetical protein	0.343766	2.09836	2.70724	-0.0484514	3.56237
KP13_00945	TTHA106	Magnesium transporter mgtE	0.453469	-0.388439	-0.739349	0.0536243	-0.184166
KP13_00946	-	putative ABC transporter ATP-binding protein	0.280086	0.63191	0.0387245	0.0151956	0.103402
KP13_00947	alkB	Alpha-ketoglutarate-dependent dioxygenase alkB	-0.107809	-0.403334	-1.15772	0.167738	-0.230843
KP13_00948	ada	Regulatory protein ada	-0.185329	-1.30076	-1.96585	-0.500382	-1.34332
KP13_00949	apbE	Thiamine biosynthesis lipoprotein apbE	-0.110473	-0.902041	-0.808957	-0.10096	-1.23572
KP13_00950	ompC	Outer membrane protein C OmpK36	-0.412057	1.19108	1.05666	-0.0576379	1.43529
KP13_00951	-	hypothetical protein	0.599481	-1.95907	-1.61383	-0.436069	-1.92219
KP13_00952	-	Sensor-like histidine kinase	0.117204	-0.234446	-0.173235	0.00588037	-0.290108
KP13_00953	rcsB	Capsular synthesis regulator component B	-0.286399	2.68256	2.66045	0.221579	2.57672
KP13_00954	rcsC	Sensor kinase protein rcsC	0.497263	0.581966	0.660459	0.221847	-0.00944307
KP13_00955	gyrA	DNA gyrase subunit A	-0.0258058	0.407122	0.593263	0.00859801	-0.639862
KP13_00956	ubiG	3-demethylubiquinone-9 3-methyltransferase	0.185517	-0.088272	-0.340192	0.0417385	-0.435511
KP13_00957	-	hypothetical protein	0.495986	-1.62215	-1.94222	-0.3503	-0.703065
KP13_00958	nrdA	Ribonucleoside-diphosphate reductase 1 subunit alpha	0.294742	0.39264	0.680242	-0.0232334	-0.071919
KP13_00959	nrdB	Ribonucleoside-diphosphate reductase 1 subunit beta	0.257976	-0.377526	-0.0535486	-0.172003	-1.31247
KP13_00960	glpQ	Glycerophosphoryl diester phosphodiesterase	-0.984307	-2.54547	-2.65942	-1.38529	-0.810095
KP13_00961	glpT	Glycerol-3-phosphate transporter	-1.78505	-3.17416	-3.34584	-1.91866	-1.40948
KP13_00962	glpA	Anaerobic glycerol-3-phosphate dehydrogenase subunit A	-3.55502	-6.99315	-7.29877	-3.46629	-5.99676
KP13_00963	glpB	Anaerobic glycerol-3-phosphate dehydrogenase subunit B	-2.05471	-6.72429	-7.38304	-2.40435	-5.27621
KP13_00964	glpC	Anaerobic glycerol-3-phosphate dehydrogenase subunit C	-1.37766	-6.45452	-6.92139	-2.22091	-4.88376
KP13_00965	-	2-keto-3-deoxy-L-rhamnonate aldolase	-0.382408	-3.72535	-4.17882	-0.192998	-2.34261
KP13_00966	-	Inner membrane transport protein	-0.674951	0.447999	-0.579415	-0.102773	0.740591
KP13_00967	-	L-rhamnonate dehydratase	-0.780944	2.03872	1.59184	0.0937267	2.58075
KP13_00968	-	putative HTH-type transcriptional regulator	-0.7261	0.224438	-0.307185	-0.254624	0.707806
KP13_00969	BWG_202	CinA-like protein	-0.0590264	0.446775	0.584609	0.167053	0.346292
KP13_00970	-	hypothetical protein	-0.106981	-0.306058	-0.416735	-0.0392983	0.480507
KP13_00971	-	putative transposase	-0.392982	-0.0242281	-0.270409	0.0936849	0.0240549
KP13_00972	nudI	Nucleoside triphosphatase nudI	0.158829	0.29193	0.631783	-0.037298	-0.2146
KP13_00973	menE	2-succinylbenzoate--CoA ligase	-0.128528	-3.32952	-3.38986	-0.147283	-3.24461
KP13_00974	menC	o-succinylbenzoate synthase	0.223945	-2.07211	-2.02636	0.356746	-2.48679
KP13_00975	menB	Naphthoate synthase	-0.130507	-2.01382	-1.85833	-0.115448	-2.08782
KP13_00976	menH	2-succinyl-6-hydroxy-2,4-cyclohexadiene-1-carboxylate synthase	-0.384333	-4.50092	-5.43672	-0.00821312	-4.39231
KP13_00977	menD	2-succinyl-5-enolpyruvyl-6-hydroxy-3-cyclohexene-1-carboxylate synthase	-0.511744	-2.12099	-2.67795	-0.0243462	-1.31251
KP13_00978	menF	Menaquinone-specific isochorismate synthase	0.14718	-1.34595	-1.46076	-0.219669	-1.6452
KP13_00979	elaA	Protein elaA	0.148046	0.926277	1.27024	-0.169156	1.93756
KP13_00980	rbn	Ribonuclease BN	0.320399	0.417924	0.113137	0.147103	0.195029
KP13_00981	nuoN	NADH-quinone oxidoreductase subunit N	-0.0592075	-1.13356	-1.52321	0.00249753	-0.76918
KP13_00982	nuoM	NADH-quinone oxidoreductase subunit M	-0.149642	-1.02471	-1.00938	-0.0964872	-0.911549
KP13_00983	nuoL	NADH-quinone oxidoreductase subunit L	-0.144635	-0.881232	-0.932498	0.0961513	-0.545736
KP13_00984	nuoK	NADH-quinone oxidoreductase subunit K	-0.239293	-2.32489	-2.51203	-0.198987	-1.65477
KP13_00985	nuoJ	NADH-quinone oxidoreductase subunit J	-0.0707015	-1.37009	-1.4978	0.0989875	-0.895008
KP13_00986	nuoI	NADH-quinone oxidoreductase subunit I	-0.263305	-1.76316	-1.62471	-0.201753	-1.51086
KP13_00987	nuoH	NADH-quinone oxidoreductase subunit H	0.0113692	-0.635112	-0.717071	-0.045515	-0.612599
KP13_00988	nuoG	NADH-quinone oxidoreductase subunit G	-0.169377	-1.09326	-1.38387	0.0937026	-0.77555
KP13_00989	nuoF	NADH-quinone oxidoreductase subunit F	-0.00927361	-0.94361	-1.25648	0.289095	-0.620022
KP13_00990	nuoE	NADH-quinone oxidoreductase subunit E	0.0128351	-0.898154	-1.04122	0.037635	-0.762654
KP13_00991	nuoC	NADH-quinone oxidoreductase subunit C/D	0.161714	0.001445	-0.229088	0.372484	0.0378993
KP13_00992	nuoB	NADH-quinone oxidoreductase subunit B	0.0449756	-0.201182	-0.300718	0.374581	0.133472
KP13_00993	nuoA	NADH-quinone oxidoreductase subunit A	0.131568	-0.935727	-1.06689	0.265389	-0.450299
KP13_00994	-	hypothetical protein	0.0894099	-0.985301	-0.940645	-0.00588139	-0.359914
KP13_00996	-	hypothetical protein	0.16164	-0.0881864	-0.768826	0.374369	0.856786
KP13_00997	-	putative aminotransferase	0.214495	0.773452	0.852828	0.0886028	-0.662589
KP13_00998	-	hypothetical protein	0.075283	-0.520671	-0.406262	0.325389	-0.456807
KP13_00999	-	putative transporter protein	0.013741	-1.96666	-1.97134	-0.0421516	-1.53097
KP13_01000	-	Phosphatase	0.185294	-1.6822	-1.18092	-0.0268534	-1.39739
KP13_01001	-	hypothetical protein	-0.259038	0.312499	0.97415	-0.0105301	-0.180151
KP13_01002	-	putative membrane protein	0.259314	-0.0240448	-0.279767	-0.0946371	0.433021
KP13_01005	-	putative Nudix hydrolase	0.101564	0.108027	-0.181178	0.159671	0.23067
KP13_01006	-	Phosphodiesterase	0.104472	-0.0566284	0.0546352	0.214127	0.372887
KP13_01007	-	GST-like protein	-0.0965122	0.362144	0.941624	-0.146489	0.832179
KP13_01008	-	putative disulfide bond reductase	0.289477	1.28169	1.54812	-0.132823	1.6345
KP13_01009	folX	D-erythro-7,8-dihydroneopterin triphosphate epimerase	0.085736	1.00292	1.31976	-0.0857941	1.1751
KP13_01010	-	Epimerase family protein	-0.125561	0.321255	-0.342292	0.0206667	1.09778
KP13_01011	-	hypothetical protein	1.44357	-1.76948	-1.95668	0.0484674	-1.4667
KP13_01012	-	GCN5-related N-acetyltransferase	0.450587	-0.771048	-1.25104	0.259357	-0.444981
KP13_01013	hisP	Histidine transport ATP-binding protein hisP	0.37623	0.565142	0.4671	0.395901	0.48414
KP13_01014	hisM	Histidine transport system permease protein hisM	0.206567	0.967925	0.736005	0.152356	0.189026
KP13_01015	hisQ	Histidine transport system permease protein hisQ	0.220885	0.610218	0.520188	0.435657	0.211747
KP13_01016	hisJ	Histidine-binding periplasmic protein	-0.151802	1.78826	1.79027	0.132183	1.69695
KP13_01017	argT	Lysine-arginine-ornithine-binding periplasmic protein	-0.21464	1.96486	1.36805	0.51767	2.22239
KP13_01018	-	hypothetical protein	0.0108846	-1.19609	-1.7924	-0.0781893	-0.734647
KP13_01019	ubiX	3-octaprenyl-4-hydroxybenzoate carboxy-lyase	-0.0207036	0.757745	0.170812	-0.127413	1.0781
KP13_01020	purF	Amidophosphoribosyltransferase	-0.0318485	0.0687659	0.0900874	-0.0134334	0.151036
KP13_01021	cvpA	Colicin V production protein	0.0285391	-0.0372078	0.108431	-0.147957	0.023713
KP13_01022	dedD	Protein dedD	-0.274713	0.248789	0.23934	-0.203141	0.381355
KP13_01023	folC	Bifunctional protein folC	-0.0707366	-1.39109	-1.36879	-0.143783	-1.21578
KP13_01024	accD	Acetyl-coenzyme A carboxylase carboxyl transferase subunit beta	-0.0344806	1.83261	1.81673	0.161826	1.19416
KP13_01025	dedA	Protein dedA	-0.0731372	0.577893	0.764329	0.0196322	-0.646412
KP13_01026	truA	tRNA pseudouridine synthase A	-0.106493	-0.718776	-0.689175	-0.276715	-1.11486
KP13_01027	usg	USG-1 protein	0.00135729	0.45252	0.445123	0.0147541	-0.245839
KP13_01028	pdxB	Erythronate-4-phosphate dehydrogenase	0.100483	0.0536813	0.218415	0.0999067	0.0860535
KP13_01029	-	hypothetical protein	0.217955	-2.71634	-3.35618	-1.05566	-2.44782
KP13_01030	flk	Flagellar regulator flk	-0.181033	-0.98062	-1.29731	-0.0550232	-0.395959
KP13_01031	-	hypothetical protein	0.344809	-0.0684188	0.0578816	0.305213	0.516983
KP13_01032	fabB	3-oxoacyl-[acyl-carrier-protein] synthase 1	-0.262156	0.949678	0.813552	-0.241451	1.40297
KP13_01033	mnmC	tRNA 5-methylaminomethyl-2-thiouridine biosynthesis bifunctional protein MnmC	0.0121376	-0.157022	-0.665231	0.0378828	0.580167
KP13_01034	-	hypothetical protein	-0.123545	0.387742	0.249585	-0.269055	0.273805
KP13_01035	-	hypothetical protein	0.00529901	-1.00767	-0.773412	-0.236057	-1.39054
KP13_01036	-	hypothetical protein	-0.068355	-0.0565271	-0.480715	-0.127622	-1.13252
KP13_01037	mepA	Penicillin-insensitive murein endopeptidase	0.363484	-0.246968	-0.292184	0.306002	0.125949
KP13_01038	aroC	Chorismate synthase	-0.25464	1.07005	0.869854	0.113006	0.918391
KP13_01039	-	putative adenine-specific methylase	-0.101887	1.11633	1.38121	-0.0689311	0.70653
KP13_01040	-	hypothetical protein	-0.195896	0.137621	0.320135	-0.287909	-0.103627
KP13_01041	sixA	Phosphohistidine phosphatase sixA	0.298809	-0.264133	-0.241098	-0.0948359	-0.392916
KP13_01042	fadJ	Fatty acid oxidation complex subunit alpha multifunctional protein	-0.207517	0.0203543	-0.116485	-0.0731169	0.620746
KP13_01043	fadI	3-ketoacyl-CoA thiolase	0.00966529	0.917002	0.742599	0.381302	2.18363
KP13_01044	-	hypothetical protein	-0.342574	-1.25774	-1.2602	-0.173656	-1.51673
KP13_01045	-	hypothetical protein	-0.332662	-1.60278	-0.986113	-0.687446	-0.982813
KP13_01046	fadL	Long-chain fatty acid transport protein	0.250866	1.14519	0.938334	0.554339	1.84397
KP13_01047	mlaA	putative phospholipid-binding lipoprotein mlaA	0.218844	0.509505	0.342841	-0.0938148	0.575136
KP13_01048	-	Inner membrane protein	-0.229201	-0.204453	-0.322214	0.148191	0.266481
KP13_01049	-	site-specific recombinase, phage integrase family	1.20035	-0.00632971	1.406	0.753961	1.13393
KP13_01050	-	hypothetical protein	0.845116	-3.51408	-2.71012	0.830102	-2.67221
KP13_01051	-	hypothetical protein	1.44088	-3.33775	-3.12016	-0.268796	-3.20166
KP13_01052	-	hypothetical protein	0.0579104	-6.04932	-6.15976	0.026871	-4.67504
KP13_01053	-	hypothetical protein	0.218873	-3.44099	-2.43172	-1.12042	-1.54346
KP13_01054	-	hypothetical protein	3.45495	-1.88792	-1.38026	-0.672723	-1.13404
KP13_01055	-	hypothetical protein	0.899835	-2.26409	-2.69611	-0.493466	-0.890831
KP13_01056	-	hypothetical protein	-0.921368	-2.52978	-2.09265	0.154633	-1.00264
KP13_01057	-	Lysozyme-related protein	-0.214505	-1.1129	-0.194046	-0.103515	-0.51732
KP13_01058	-	hypothetical protein	-1.29307	-3.56329	-3.43436	0.0969717	-3.62003
KP13_01059	-	hypothetical protein	-1.03584	-3.48635	-2.21682	-0.0517576	-4.4163
KP13_01060	-	hypothetical protein	-0.162906	-1.94927	-1.82576	-0.341478	-1.9081
KP13_01061	-	Type VI secretion system VgrG family protein	0.143949	-1.00631	-1.19893	-0.114825	-1.31063
KP13_01062	-	hypothetical protein	-0.182249	-1.19665	-0.774807	-0.0136087	-1.20047
KP13_01063	-	hypothetical protein	0.121325	-0.597936	-0.157462	-0.185473	-0.949728
KP13_01064	-	hypothetical protein	0.186957	-0.453457	-0.243695	0.0156846	-1.1306
KP13_01065	-	hypothetical protein	0.200952	-0.930232	-1.18364	-0.219244	-1.16324
KP13_01066	-	hypothetical protein	0.120845	-0.706579	-1.35982	-0.0595486	-1.0855
KP13_01067	-	ImcF-related protein	0.111961	0.486344	0.355885	-0.175174	0.406311
KP13_01068	-	hypothetical protein	0.58067	0.504708	0.6273	0.244619	0.235265
KP13_01069	-	putative transposase	0.700927	-0.838233	-0.553649	-0.740852	-1.74317
KP13_01070	-	hypothetical protein	0.968578	-0.126758	-0.307827	0.694436	1.2252
KP13_01071	garK	Glycerate kinase 2	0.452264	-4.44328	-4.67109	0.069124	-2.31054
KP13_01072	garR	2-hydroxy-3-oxopropionate reductase	0.507405	-3.84541	-4.2232	0.413816	-1.91304
KP13_01073	garL	5-keto-4-deoxy-D-glucarate aldolase	0.4895	-4.90744	-5.04347	0.47123	-3.15364
KP13_01074	garP	putative galactarate transporter	0.744776	-4.40541	-3.23947	0.288427	-3.74387
KP13_01075	-	hypothetical protein	-0.191024	-2.89718	-1.22473	-0.970008	-4.09945
KP13_01076	garD	D-galactarate dehydratase	0.235683	-3.19354	-2.29779	0.425103	-2.26854
KP13_01077	rsmI	Ribosomal RNA small subunit methyltransferase I	0.505537	-0.269744	0.325157	0.510653	-0.176718
KP13_01078	lpoA	Penicillin-binding protein activator LpoA	0.24584	0.405665	0.313096	0.180157	0.271132
KP13_01079	-	hypothetical protein	1.41354	-1.53008	-1.5995	0.185666	-1.70224
KP13_01080	diaA	DnaA initiator-associating protein diaA	0.256859	-1.15846	-1.03542	-0.310422	-1.42523
KP13_01081	-	putative transporter protein	0.412906	-0.0450628	-0.0546864	0.0807715	-0.132651
KP13_01082	-	hypothetical protein	0.102329	-1.39841	-1.54304	-0.0612819	-1.82471
KP13_01083	-	putative NADH dehydrogenase	0.270227	0.994893	0.590444	0.862485	1.50924
KP13_01084	-	peptidase C56 protein	0.484423	0.451262	-0.0277069	0.214216	0.501833
KP13_01085	-	hypothetical protein	0.376574	0.482201	0.309512	-0.30577	0.430943
KP13_01086	-	putative excinuclease ABC	0.380742	-0.946694	-0.895669	0.164817	-1.55694
KP13_01087	-	putative N-acetyltransferase	0.471695	-2.05112	-2.70553	0.07087	-2.06302
KP13_01088	-	SCP2 sterol-binding domain-containing protein	0.399171	-1.59804	-1.81181	0.304399	-1.32662
KP13_01089	-	putative protease	0.536106	0.686981	0.942606	0.175604	-0.186404
KP13_01090	-	Peptidase U32	0.867746	0.00196156	0.42739	0.406159	-0.71106
KP13_01091	-	luciferase-like monooxygenase	0.727269	0.247307	0.487311	-0.065823	1.53231
KP13_01092	mtr	Tryptophan-specific transport protein	0.467611	1.0112	1.00828	0.200587	1.71389
KP13_01093	deaD	Cold-shock DEAD box protein A	0.10808	-2.00453	-1.7667	-0.338003	-2.88999
KP13_01094	nlpI	Lipoprotein nlpI	0.486268	-1.18303	-1.0398	0.216839	-1.05866
KP13_01097	rpsO	30S ribosomal protein S15	0.178294	1.11144	1.89797	0.365437	0.446347
KP13_01098	truB	tRNA pseudouridine synthase B	-0.448192	-2.45609	-2.05684	-0.164112	-3.05026
KP13_01099	rbfA	Ribosome-binding factor A	-0.0387775	-0.892702	-0.42935	-0.0683575	-1.46507
KP13_01100	infB	Translation initiation factor IF-2	-0.122064	-0.265134	0.155911	0.155184	-0.809851
KP13_01101	nusA	Transcription elongation protein nusA	0.0173616	0.270519	0.535061	0.325367	-0.482519
KP13_01102	rimP	Ribosome maturation factor rimP	0.146196	0.0181755	0.310878	0.0531613	-0.721984
KP13_01103	argG	Argininosuccinate synthase	0.274698	1.90493	2.32615	0.237072	2.03274
KP13_01104	-	hypothetical protein	0.721569	1.24922	2.53094	0.350011	2.49415
KP13_01105	-	hypothetical protein	0.113533	-1.03588	-0.929997	0.0143997	-0.0913736
KP13_01107	secG	Protein-export membrane protein secG	0.798352	1.65529	1.95938	0.492024	1.54864
KP13_01108	glmM	Phosphoglucosamine mutase	0.50816	0.15026	0.415071	0.537897	0.12853
KP13_01109	folP	Dihydropteroate synthase	0.356853	0.0207153	0.10947	0.424561	-0.569785
KP13_01110	ftsH	Cell division protease ftsH	0.470645	0.712142	0.99855	0.415726	0.346293
KP13_01111	rlmE	Ribosomal RNA large subunit methyltransferase E	0.547109	-0.566385	-0.20261	-0.0525465	-0.693618
KP13_01112	-	RNA-binding protein	0.555662	0.389486	0.739568	0.0963729	-0.72527
KP13_01113	greA	Transcription elongation factor greA	0.167526	-0.154012	0.326504	-0.0222637	-0.579166
KP13_01114	dacB	D-alanyl-D-alanine carboxypeptidase dacB bifunctional protein	0.623428	-0.544863	-0.861188	0.663052	-0.0638404
KP13_01115	obg	GTPase obg	0.283527	0.944208	1.20686	0.387641	0.353441
KP13_01116	-	putative inner membrane transporter	0.27266	-1.20834	-0.85066	0.318598	-1.42484
KP13_01117	rpmA	50S ribosomal protein L27	0.312083	0.0786786	0.579442	0.176611	-0.401302
KP13_01118	-	hypothetical protein	0.230113	0.545529	1.05407	0.198839	-0.0262002
KP13_01119	ispB	Octaprenyl-diphosphate synthase	0.844159	-0.0597195	0.110812	0.428907	-0.0526693
KP13_01120	sfsB	Sugar fermentation stimulation protein B	0.310643	-0.768786	-1.46191	0.886024	-0.918348
KP13_01121	murA	UDP-N-acetylglucosamine 1-carboxyvinyltransferase	0.186714	0.398224	0.44409	0.135842	-0.439341
KP13_01122	-	BolA domain-containing protein	0.498194	0.93763	1.17571	-0.0623113	0.118187
KP13_01123	mlaB	putative phospholipid ABC transporter-binding protein mlaB	0.285632	-2.35464	-2.20116	0.0728089	-2.15502
KP13_01124	mlaC	putative phospholipid-binding protein mlaC	0.29191	0.0462477	0.566631	0.102099	-0.509629
KP13_01127	-	putative HTH-type transcriptional regulator	-0.144627	-0.311459	-0.253228	0.0732032	-0.217402
KP13_01129	-	hypothetical protein	-0.320312	5.65126	1.81167	1.9135	2.33801
KP13_01130	-	Putative aldolase class 2 protein	-0.745158	-0.0653897	-2.02279	0.13402	-0.54235
KP13_01131	-	putative epimerase/isomerase	-0.0665508	2.00363	1.68262	0.101787	1.91787
KP13_01132	-	Inner membrane permease	0.186851	0.00592028	-0.102495	0.516015	0.183913
KP13_01133	-	putative HTH-type transcriptional regulator	0.34717	1.41977	1.1565	-0.356206	1.76385
KP13_01134	-	hypothetical protein	-	-	-	-	-
KP13_01135	-	LuxR transcriptional regulator	-	-	-	-	-
KP13_01136	-	EAL domain-containing protein	0.390802	-0.910609	-0.966962	0.106859	-0.501473
KP13_01137	-	CinA family protein	-0.138041	2.49693	1.63883	0.208706	3.39758
KP13_01138	-	hypothetical protein	-	-	-	-	-
KP13_01139	ibp	Small heat shock protein ibp	0.408561	1.60643	1.4021	0.151515	2.14392
KP13_01140	-	hypothetical protein	1.40565	-0.147059	1.51502	0.742733	2.56083
KP13_01142	-	LuxR family transcriptional regulator	0.475079	2.96066	2.50159	-0.460212	0.838812
KP13_01143	-	hypothetical protein	-0.146928	1.30545	0.780974	0.164784	2.61416
KP13_01145	-	hypothetical protein	0.115911	0.265889	0.0364169	-0.422239	-0.134427
KP13_01146	dcp	Peptidyl-dipeptidase dcp	0.166374	-0.802684	-0.749814	0.0827283	-1.01392
KP13_01147	-	NADP-dependent L-serine/L-allo-threonine dehydrogenase	-0.179169	-0.784318	-0.595626	0.189501	-0.786068
KP13_01148	-	putative HTH-type transcriptional regulator	-0.00623934	1.1676	1.31233	-0.240893	0.7732
KP13_01149	uspG	Universal stress protein G	-0.215946	2.39174	2.72461	0.0576951	2.80599
KP13_01150	-	putative mannitol dehydrogenase	-0.372943	-0.534527	-0.86088	0.0927771	2.0515
KP13_01151	-	Inner membrane transport protein	-0.340924	-2.69269	-2.87158	0.116176	-1.68122
KP13_01152	-	putative membrane protein	0.713918	-0.837596	-1.18765	0.515353	-1.65762
KP13_01153	-	hypothetical protein	0.0723882	-0.833112	-0.693068	-0.352899	-1.58694
KP13_01154	speG	Spermidine N(1)-acetyltransferase	0.375569	-1.23555	-0.909575	-0.427476	-3.14792
KP13_01155	-	putative lipoprotein	-0.011222	1.14809	1.48182	-0.222615	-0.347409
KP13_01156	-	hypothetical protein	-0.292275	0.929416	0.331697	0.0116801	2.17041
KP13_01159	dmsB	Anaerobic dimethyl sulfoxide reductase chain B	0.795803	-0.97039	-0.807883	-0.577563	-2.53472
KP13_01160	dmsA	Anaerobic dimethyl sulfoxide reductase chain A	0.526353	-1.27606	-2.02083	-0.0879223	-0.245863
KP13_01161	dmsD	Twin-arginine leader-binding protein dmsD	-0.228183	-1.56362	-2.00701	-0.555964	-0.99597
KP13_01162	clcB	Voltage-gated ClC-type chloride channel clcB	0.250741	-1.49903	-2.01984	-0.0302443	-1.47904
KP13_01163	mlc	NAGC-like transcriptional regulator	-0.234418	0.0722357	0.0701209	0.146335	0.104504
KP13_01164	-	putative HTH-type transcriptional regulator	-0.0962195	-1.2733	-1.38763	0.0190179	-0.815088
KP13_01165	-	Inner membrane transport protein	0.0128131	0.0668248	-0.531523	-0.0297815	0.457741
KP13_01166	-	Thermostable carboxypeptidase 1	-0.22377	-0.157289	-0.387725	0.102453	0.477803
KP13_01167	asr	Acid shock protein	0.415292	0.430014	0.542073	-0.254829	-1.43977
KP13_01168	-	hypothetical protein	1.941	-0.204097	0.910654	0.851743	0.164413
KP13_01170	mdtI	Spermidine export protein mdtI	0.00173704	-2.22472	-2.31305	0.52128	-0.831765
KP13_01171	mdtJ	Spermidine export protein mdtJ	-0.332164	-0.12106	0.198176	0.173611	0.318612
KP13_01172	-	hypothetical protein	0.242786	-0.713438	-0.132017	0.179236	-0.521364
KP13_01173	tqsA	AI-2 transport protein tqsA	0.259345	1.3231	1.14442	0.272639	2.27925
KP13_01174	-	bifunctional putative acetyl-CoA:acetoacetyl-CoA transferase: alpha subunit/beta subunit	-0.228867	1.5438	0.899779	0.447338	2.20392
KP13_01175	mdcB	2-(5''-triphosphoribosyl)-3'-dephosphocoenzyme-A synthase	-	-	-	-	-
KP13_01176	mdcC	Malonate decarboxylase acyl carrier protein	-	-	-	-	-
KP13_01177	mdcD	Malonate decarboxylase subunit beta	-0.220373	-0.538402	-1.04218	0.668886	0.599715
KP13_01178	mdcE	Malonate decarboxylase subunit gamma	-0.569369	-1.38412	-0.944044	0.0489774	0.586889
KP13_01179	mdcF	Auxin efflux carrier	-0.266669	0.663473	-0.118823	-1.04342	-0.2277
KP13_01180	mdcG	Phosphoribosyl-dephospho-CoA transferase	-	-	-	-	-
KP13_01181	mdcG	Malonyl CoA-acyl carrier protein transacylase	1.52609	-0.471145	-1.70986	-0.156035	0.356639
KP13_01182	mauR	Malonate utilization transcriptional regulator	-0.412513	0.608829	0.439605	-0.266941	0.815876
KP13_01183	mqo	putative malate:quinone oxidoreductase	0.294432	-1.62677	-2.05225	0.205936	-1.04756
KP13_01184	murQ	N-acetylmuramic acid 6-phosphate etherase	-0.478155	-0.892888	-1.26116	-0.0790242	0.0342652
KP13_01185	-	hypothetical protein	0.495354	0.197477	0.629475	-0.246236	-0.424978
KP13_01186	dcuS	Sensor protein dcuS	-0.05281	0.0724174	-0.328845	-0.0375605	0.1833
KP13_01187	dcuR	Transcriptional regulatory protein dcuR	0.17253	-0.501137	-0.668256	0.065236	0.0657889
KP13_01188	apbE	Thiamine biosynthesis lipoprotein apbE	0.232474	-0.463541	-0.931797	-0.112871	-0.561354
KP13_01189	-	Fumarate reductase flavoprotein subunit, partial	-0.0887077	-2.07104	-2.05996	0.075317	-1.26953
KP13_01190	-	hypothetical protein	1.17185	-2.02894	-2.27629	1.31786	-2.42655
KP13_01193	-	hypothetical protein	0.42017	0.0036746	-0.0989607	-0.0493774	-0.910301
KP13_01194	-	hypothetical protein	0.415639	-0.322438	0.0689331	0.0399639	-1.03728
KP13_01195	-	putative acid phosphatase	0.159298	0.00573353	-0.135759	-0.248022	0.478647
KP13_01196	ompH	Major outer membrane protein	1.08586	-0.30635	0.95662	0.960445	0.968029
KP13_01197	-	hypothetical protein	-	-	-	-	-
KP13_01198	-	hypothetical protein	0.479744	2.01701	1.95321	0.0572734	2.10133
KP13_01199	-	ParB-like nuclease	0.236328	0.0808807	-0.069382	-0.273282	-0.0986452
KP13_01200	-	Extracellular solute-binding protein	0.225601	0.444082	0.395124	0.0138091	0.578895
KP13_01201	-	Inner membrane ABC transporter permease protein	-0.26066	0.126459	0.993483	-0.587167	0.264591
KP13_01203	insH6	transposase insH for insertion sequence element IS5H	-	-	-	-	-
KP13_01204	-	Spermidine/putrescine ABC transporter permease component I, partial	0.566779	-0.53867	-0.785689	0.266503	-1.04068
KP13_01205	potA	Spermidine/putrescine import ATP-binding protein potA	-0.0883071	-0.07221	-0.0631346	0.0630196	-0.454475
KP13_01206	-	Putative glycerophosphoryl diester phosphodiesterase	-0.167365	0.0727926	0.157478	0.079346	0.326197
KP13_01207	-	actin-like ATPase domain-containing protein	-0.0169697	0.501686	0.567684	0.105251	0.415103
KP13_01208	xynB	Beta-xylosidase	0.0632727	1.27436	1.19163	0.21346	1.73411
KP13_01209	-	putative symporter	0.154297	1.70996	2.43096	-0.0665924	2.63744
KP13_01210	xylA	Xylose isomerase	0.562895	1.79224	0.854572	-0.00106607	1.51211
KP13_01211	-	hypothetical protein	-	-	-	-	-
KP13_01212	ulaG	putative L-ascorbate-6-phosphate lactonase ulaG	-0.365458	-0.650341	-0.192895	-0.304877	0.664599
KP13_01213	-	hypothetical protein	-	-	-	-	-
KP13_01214	ulaA	Ascorbate-specific permease IIC component ulaA	-0.304238	2.18997	1.94143	-0.00930777	2.10869
KP13_01215	ulaB	Ascorbate-specific phosphotransferase enzyme IIB component	-0.658916	-1.32475	-0.885244	-0.000802694	0.32731
KP13_01216	ulaC	Ascorbate-specific phosphotransferase enzyme IIA component	-0.0246923	0.369559	0.300977	0.391514	1.272
KP13_01217	ulaD	3-keto-L-gulonate-6-phosphate decarboxylase ulaD	-0.617683	0.602875	0.0888126	-0.2769	1.46255
KP13_01218	ulaE	L-ribulose-5-phosphate 3-epimerase ulaE	-0.328012	0.178673	-0.236142	0.498404	0.713406
KP13_01219	ulaF	L-ribulose-5-phosphate 4-epimerase ulaF	-0.497715	-1.49391	-2.38502	-0.495992	-0.505441
KP13_01220	-	Major facilitator family transporter	1.6656	-0.353607	-0.14646	-0.0772933	1.15407
KP13_01221	-	hypothetical protein	0.866161	-0.436457	-0.196188	-0.339398	0.474545
KP13_01222	-	hypothetical protein	0.485964	-1.03539	-0.349607	-0.500707	-0.000992697
KP13_01223	rpsF	30S ribosomal protein S6	-0.753663	-1.31736	-0.634952	-0.329431	-0.99421
KP13_01224	priB	Primosomal replication protein n	-0.876607	-1.73962	-0.884792	-0.289941	-1.3101
KP13_01225	rpsR	30S ribosomal protein S18	-1.02696	-1.32268	-0.810997	-0.55821	-1.15406
KP13_01226	rplI	50S ribosomal protein L9	-0.760588	-0.140646	0.483223	-0.285201	0.0501866
KP13_01227	-	Opacity-associated protein	0.114959	-0.977051	-1.04013	-0.155866	-0.726843
KP13_01230	cycA	D-serine/D-alanine/glycine transporter	0.838816	1.26286	1.0398	0.693157	1.38142
KP13_01231	-	Regulator of cell morphogenesis and NO signaling	0.303097	1.01764	1.1631	-0.303572	0.878938
KP13_01232	-	Inner membrane protein	0.208291	-1.31767	-1.51115	-0.292934	-0.72842
KP13_01233	-	AraC-family transcriptional regulator	-0.0311184	-1.3549	-1.598	-0.392471	-0.273048
KP13_01234	qorB	Quinone oxidoreductase 2	0.102546	-0.724959	-0.667435	-0.420164	-0.454742
KP13_01235	-	putative HTH-type transcriptional regulator	0.207597	-1.6541	-1.80071	0.167946	-0.808676
KP13_01236	cpdB	Bifunctional 2',3'-cyclic-nucleotide 2'-phosphodiesterase/3'-nucleotidase	0.518722	-0.112714	0.180835	0.11233	-0.261882
KP13_01238	-	hypothetical protein	-0.238718	-0.84896	-0.925544	0.306683	0.913636
KP13_01239	-	hypothetical protein	-0.206359	2.54042	2.64607	0.481704	2.9667
KP13_01240	araC	Arabinose operon regulatory protein	0.206605	-0.00733117	0.0843522	-0.0578606	-0.110913
KP13_01241	-	Glycosyl hydrolase 42 family protein	0.514692	0.79564	0.596662	-0.500049	1.19117
KP13_01242	-	Lactose permease	0.426325	-0.0723788	0.056811	-0.0933865	1.91024
KP13_01243	-	putative inner membrane protein	0.314629	-0.235859	-0.0479851	0.123279	-0.556428
KP13_01245	-	Outer membrane antigen (D15)	-0.0487922	0.244969	0.283633	0.102495	0.371422
KP13_01247	-	BtrG-like domain-containing protein	-0.0310581	-1.75073	-1.68151	-0.256642	-1.56478
KP13_01248	-	hypothetical protein	-0.00458885	1.20435	1.2822	-0.0455202	1.34621
KP13_01249	-	hypothetical protein	0.0467246	-0.414114	-0.250491	-0.0650862	-0.286471
KP13_01250	ppa	Inorganic pyrophosphatase	0.0431183	-0.961096	0.140821	-0.144672	-1.53694
KP13_01252	-	ABC transporter ATP-binding protein	0.285334	1.01449	0.992515	-0.0908475	1.06561
KP13_01253	-	Inner membrane ABC transporter permease protein	0.848678	-1.36767	-2.25464	0.452688	-0.21255
KP13_01254	-	Inner membrane ABC transporter permease protein	0.289794	-0.211313	-0.527794	0.136903	0.173655
KP13_01255	fbp	Fructose-1,6-bisphosphatase class 1	-0.140339	0.224895	0.574737	0.0443076	0.829148
KP13_01256	-	hypothetical protein	-	-	-	-	-
KP13_01257	mpl	UDP-N-acetylmuramate:L-alanyl-gamma-D-glutamyl-meso-diaminopimelate ligase	-0.0135253	1.13258	1.15571	0.0807775	0.434818
KP13_01258	-	GCN5-related N-acetyltransferase	-0.744495	-1.89203	-2.38319	-1.15022	-2.87665
KP13_01259	-	hypothetical protein	-0.274809	-4.63567	-3.40528	-0.67327	-3.4673
KP13_01261	-	transposase for insertion sequence element ISKpn1	-	-	-	-	-
KP13_01262	-	hypothetical protein	-0.280962	2.49626	2.17805	0.15513	2.87159
KP13_01264	cybC	Soluble cytochrome b562	-0.200335	0.080053	-0.0207757	0.369498	0.551087
KP13_01266	-	hypothetical protein	-0.423973	-2.59996	-2.35989	-0.0814754	-2.38438
KP13_01267	-	hypothetical protein	-0.306483	-1.07796	-0.447383	-0.305226	-1.66272
KP13_01268	-	hypothetical protein	-0.210839	-0.879415	-0.40652	0.06961	-1.3261
KP13_01269	-	hypothetical protein	0.0163994	-1.06392	-1.06597	0.0903761	-1.69849
KP13_01270	-	metal-dependent hydrolase	0.345011	-2.84591	-2.67886	0.857129	-2.78893
KP13_01271	-	putative selenocysteine synthase	0.287757	-2.05146	-1.75248	0.120238	-2.09815
KP13_01272	-	putative aldolase	0.609864	-1.6446	-1.17536	-0.0317907	-1.86165
KP13_01273	-	WD40/YVTN repeat-like domain-containing protein	0.258928	-1.32718	-1.21816	-0.00757532	-1.85529
KP13_01274	-	phosphoenolpyruvate-dependent sugar phosphotransferase system EIIA 2	0.236743	-0.215545	0.0685217	0.258144	-0.423591
KP13_01275	relB	Antitoxin RelB	-0.39307	0.594868	1.40005	-0.1415	0.909396
KP13_01276	relE	Toxin RelE	-0.324921	0.34355	0.831905	0.0507811	0.127513
KP13_01277	nrdG	Anaerobic ribonucleoside-triphosphate reductase-activating protein	1.08171	0.564903	0.41143	-0.022339	-0.21118
KP13_01279	-	Helix-turn-helix protein RpiR	0.398131	-0.967443	-0.887928	-0.132626	0.30555
KP13_01280	-	hypothetical protein	-0.318573	0.725909	0.140754	-0.200615	0.846406
KP13_01281	celA	Cellobiose-specific phosphotransferase enzyme IIB component	0.521691	1.32684	2.18506	-0.567109	1.53392
KP13_01282	licH	6-phospho-beta-glucosidase	0.214943	-1.40393	-0.121744	0.443734	0.0675508
KP13_01283	-	Phosphotransferase system, lactose/cellobiose IIC component	0.234345	-4.40383	-3.67028	-0.359718	-5.8662
KP13_01284	treC	Trehalose-6-phosphate hydrolase	0.0276744	-3.80594	-3.3522	-0.301975	-4.49069
KP13_01285	treB	PTS system trehalose-specific EIIBC component	-0.411217	-1.56217	-0.861801	-0.235941	-2.44384
KP13_01286	treR	HTH-type transcriptional regulator treR	0.229109	1.01459	0.784034	-0.214925	2.04652
KP13_01287	mgtA	Magnesium-transporting ATPase, P-type 1	-0.144947	-1.92979	-2.05005	-0.93352	-2.0063
KP13_01288	-	RutC family protein	-0.144907	-1.19159	-0.547928	-0.00992516	-1.22878
KP13_01289	pyrI	Aspartate carbamoyltransferase regulatory chain	0.0418068	2.85964	3.28107	0.245318	3.71193
KP13_01290	pyrB	Aspartate carbamoyltransferase	-0.133479	3.57288	3.56609	0.0684582	3.56604
KP13_01291	-	hypothetical protein	-0.280452	1.1745	2.30599	-0.117587	0.0590107
KP13_01292	-	hypothetical protein	-0.00100255	-0.1533	-0.193798	0.201176	0.220036
KP13_01293	-	hypothetical protein	-	-	-	-	-
KP13_01294	frlB	Fructosamine deglycase frlB	-0.173668	0.981042	1.19706	0.377997	0.99757
KP13_01295	frlD	Fructosamine kinase frlD	-0.0428243	-0.0190328	0.442924	0.339897	0.558574
KP13_01296	-	putative amidohydrolase	0.484795	0.708741	0.844714	0.247821	0.812898
KP13_01297	-	C4-dicarboxylate anaerobic carrier	0.418719	0.878693	0.926362	-0.0372662	1.84814
KP13_01298	-	GntR family transcriptional regulator	0.166246	-0.339267	-0.103844	-0.114745	-1.00912
KP13_01299	argI	Ornithine carbamoyltransferase	0.68014	-2.7442	-3.28023	0.165576	-2.46012
KP13_01300	-	hypothetical protein	-0.257737	1.30668	1.52649	-0.277207	1.52276
KP13_01301	-	tRNA-(ms[2]io[6]A)-hydroxylase	-0.153997	-0.207509	-0.609891	-0.0965126	0.0981933
KP13_01302	-	GCN5-related N-acetyltransferase	-0.067264	-1.17293	-1.42379	0.209558	-0.0260811
KP13_01303	valS	Valyl-tRNA synthetase	-0.241555	0.858302	0.908531	0.0604676	0.221325
KP13_01304	holC	DNA polymerase III subunit chi	-0.0573611	-1.03489	-1.43458	0.282269	-1.15361
KP13_01305	pepA	putative cytosol aminopeptidase	-0.042804	1.16904	1.08095	0.148424	1.21716
KP13_01308	lptG	Lipopolysaccharide export system permease protein lptG	-0.0203519	-0.386162	-0.490549	0.238021	0.133584
KP13_01309	-	hypothetical protein	-0.234638	0.294997	-0.124033	-0.065309	1.09053
KP13_01310	-	Sugar epimerase domain-containing protein	0.960294	0.876903	0.745676	-0.469432	2.04243
KP13_01311	iolA	Methylmalonate semialdehyde dehydrogenase acylating	1.41083	-0.0285985	-0.434009	-0.113898	1.41496
KP13_01312	iolB	5-deoxy-glucuronate isomerase	1.50925	-0.395759	-0.810963	0.0172282	1.23356
KP13_01313	-	hypothetical protein	0.427044	-0.200878	-1.82459	0.720035	-0.0420692
KP13_01314	-	hypothetical protein	-0.382074	-2.63643	-2.88622	0.599509	-2.46556
KP13_01315	-	putative HTH-type transcriptional regulator	-0.244693	-1.39616	-1.61043	-0.0808032	-0.607649
KP13_01316	iolC	5-dehydro-2-deoxygluconokinase	1.37674	-0.691767	-1.2449	-0.213329	0.707685
KP13_01317	-	hypothetical protein	-	-	-	-	-
KP13_01318	iolD	3D-(3,5/4)-trihydroxycyclohexane-1,2-dione hydrolase	1.28358	-1.46848	-2.12665	-0.62522	0.508256
KP13_01319	iolG	Inositol 2-dehydrogenase	1.55749	-0.775494	-1.38713	-0.511502	1.3345
KP13_01320	ioH	Protein iolH	1.54618	-0.555663	-0.76824	-0.513477	1.40148
KP13_01321	iolE	Inosose dehydratase	1.386	-0.574124	-0.871852	-0.431432	1.68511
KP13_01322	-	putative sn-glycerol-3-phosphate-binding periplasmic protein	-0.0712789	-1.30768	-1.2931	-0.714593	0.283209
KP13_01323	-	putative sn-glycerol-3-phosphate import ATP-binding protein	-0.443297	-0.974597	-1.65377	-0.430205	-0.403326
KP13_01324	-	Metallo-dependent phosphatase	-	-	-	-	-
KP13_01325	-	putative sn-glycerol-3-phosphate transport system permease protein	1.11399	-3.51699	-3.59349	1.27489	-0.578595
KP13_01326	-	putative sn-glycerol-3-phosphate transport system permease protein	0.178675	-0.219786	-0.632507	-0.160428	0.0197041
KP13_01329	-	Putative sulfate transporter	-	-	-	-	-
KP13_01330	-	Carbonic anhydrase 2	-	-	-	-	-
KP13_01333	-	hypothetical protein	0.204208	1.47926	2.17365	0.60642	1.76659
KP13_01334	-	hypothetical protein	0.11599	-0.418188	0.583709	-0.277802	-0.944944
KP13_01335	-	hypothetical protein	-0.251797	-0.525068	-0.0282822	-0.355214	-1.04066
KP13_01336	-	hypothetical protein	-0.156079	-0.00194158	0.267755	-0.212611	-0.388493
KP13_01337	-	hypothetical protein	-0.136158	0.837747	1.27041	-0.113153	0.446161
KP13_01338	-	Helicase superfamily protein	0.18527	1.66761	2.01781	0.161707	1.46145
KP13_01340	-	putative transposase	0.315437	-0.32478	0.0478563	0.102761	1.42026
KP13_01342	-	5-methylcytosine restriction system component protein	0.249608	-1.39887	-1.39349	-0.161762	-0.382097
KP13_01343	-	putative 5-methylcytosine-specific restriction enzyme with GTPase	-0.243107	0.179317	0.212989	-0.518362	0.853127
KP13_01344	-	transposase for insertion sequence element IS1222, partial	1.09327	0.0699284	1.0339	0.440411	2.36939
KP13_01348	murB	UDP-N-acetylenolpyruvoylglucosamine reductase	0.150744	1.18578	1.06405	0.0189562	0.593156
KP13_01349	birA	Bifunctional protein birA	0.422878	0.396155	0.727175	0.232423	0.244812
KP13_01350	coaA	Pantothenate kinase	0.246215	1.13622	1.4648	0.006774	0.633302
KP13_01352	tufA	Elongation factor Tu	-0.0332822	0.447763	1.30506	-0.13087	0.5108
KP13_01354	nusG	Transcription antitermination protein nusG	-0.177686	0.376503	0.445579	-0.105927	0.192871
KP13_01356	rplA	50S ribosomal protein L1	-0.689405	0.284405	0.836852	-0.363639	-0.200886
KP13_01357	-	hypothetical protein	-0.570881	-1.24585	-0.535457	-0.253835	-1.72632
KP13_01358	rplJ	50S ribosomal protein L10	-0.48365	-0.127758	0.478915	-0.201508	-0.715006
KP13_01359	rplL	50S ribosomal protein L7/L12	-0.449982	0.381421	1.02114	-0.20685	-0.193632
KP13_01360	rpoB	DNA-directed RNA polymerase subunit beta	-0.41864	-0.522108	0.311521	-0.317579	-1.53317
KP13_01361	rpoC	DNA-directed RNA polymerase subunit beta'	-0.6512	-0.803652	0.240976	-0.45607	-1.44627
KP13_01362	dcuB	Anaerobic C4-dicarboxylate transporter dcuB	-0.556997	-1.97785	-1.78947	-0.25459	-1.52635
KP13_01363	-	PEP-sugar phosphotransferase enzyme IIA subunit	-0.26877	-1.63472	-1.76959	-0.100023	-0.27276
KP13_01364	-	PEP-sugar phosphotransferase enzyme IIB subunit	-0.280696	-1.39758	-1.34643	-0.107726	-0.0104831
KP13_01365	-	Diguanylate cyclase domain-containing protein	0.373362	0.222321	0.0225232	-0.51552	0.136953
KP13_01366	-	hypothetical protein	0.482989	-1.50403	-1.42552	0.871856	-1.82298
KP13_01367	thiH	2-iminoacetate synthase	-0.210181	0.155335	0.388937	0.207661	0.541498
KP13_01368	thiG	Thiazole synthase	0.0457537	-0.974715	-1.43084	0.202785	0.19687
KP13_01369	thiS	Sulfur carrier protein ThiS	0.550866	-1.36448	-1.94266	0.00885656	-0.216814
KP13_01373	rsd	Regulator of sigma D	0.627861	-0.455618	-0.275699	0.0400529	-0.0588156
KP13_01374	nudC	NADH pyrophosphatase	0.152438	-1.1028	-1.3253	0.262745	-0.221665
KP13_01375	hemE	Uroporphyrinogen decarboxylase	-0.159061	0.764788	0.599423	-0.0379102	1.05851
KP13_01376	nfi	Endonuclease V	-0.32068	0.143304	0.0929432	-0.0610096	0.448154
KP13_01377	-	hypothetical protein	0.251695	0.312613	0.522657	0.0424592	0.565069
KP13_01378	hupA	DNA-binding protein HU-alpha	0.084507	0.0868238	0.806735	0.017447	0.0984325
KP13_01379	-	hypothetical protein	0.286496	-1.95672	-1.86511	0.0264408	-2.64418
KP13_01380	zraP	Zinc resistance-associated protein	-0.798219	-1.75914	-1.99736	-0.809917	-2.76888
KP13_01381	zraS	Sensor protein zraS	-0.310507	-1.03127	-1.45863	-0.423636	-0.452521
KP13_01382	zraR	Transcriptional regulatory protein zraR	-0.361197	-1.10871	-1.33258	-0.678347	-0.251577
KP13_01457	chaB	Cation transport regulator chaB	-0.192554	2.2018	1.59795	0.415865	2.59495
KP13_01458	chaA	Calcium/proton antiporter	0.149433	0.0416383	-0.0352987	-0.228533	0.730741
KP13_01459	kdsA	2-dehydro-3-deoxyphosphooctonate aldolase	-0.487721	0.703735	1.06618	0.0817993	-0.254057
KP13_01460	sirB1	Protein sirB1	-0.0939259	-0.223796	-0.428131	0.19508	-0.626591
KP13_01461	sirB2	Protein sirB2	0.300886	-2.7749	-2.71459	0.27031	-3.64155
KP13_01462	hemK	Protein methyltransferase hemK	0.910465	-2.5962	-3.76696	0.624383	-3.55202
KP13_01463	prfA	Peptide chain release factor 1	0.313501	-0.211899	-0.566231	0.213292	-1.33316
KP13_01464	hemA	Glutamyl-tRNA reductase	-0.0103766	0.147106	-0.0992503	-0.0281952	0.022414
KP13_01465	lolB	Outer-membrane lipoprotein lolB	0.263958	-0.319171	-0.402984	0.0336146	-0.865765
KP13_01466	ispE	4-diphosphocytidyl-2-C-methyl-D-erythritol kinase	0.245873	-0.923088	-0.749284	-0.0380798	-1.50806
KP13_01467	prs	Ribose-phosphate pyrophosphokinase	0.189554	0.292241	0.397372	-0.0383753	-0.80671
KP13_01468	-	putative sulfate transporter	0.259956	-0.871933	-1.04812	-0.173289	-2.24878
KP13_01469	-	MerR family transcriptional regulator	0.0487296	-0.742889	-1.36097	0.0816312	-0.346708
KP13_01470	-	hypothetical protein	-0.0335899	2.28773	1.94751	0.25524	3.09945
KP13_01471	pth	Peptidyl-tRNA hydrolase	-0.0414552	1.45733	1.38905	0.129625	0.671984
KP13_01472	engD	GTP-dependent nucleic acid-binding protein engD	-0.071417	2.27192	2.26896	-0.0411115	1.57428
KP13_01473	-	hypothetical protein	0.576908	-0.568774	-1.49748	-0.0363104	1.59799
KP13_01474	-	Periplasmic binding protein	0.535446	0.215483	-0.316945	-0.0365293	2.3304
KP13_01475	-	ImpA domain-containing protein	0.0935287	-0.870656	-1.80224	-0.595499	-0.307723
KP13_01476	-	Type VI secretion system-like protein	-	-	-	-	-
KP13_01477	-	Type VI secretion system domain-containing protein	-3.96794	-6.99528	-9.07751	-4.77261	-5.99546
KP13_01479	-	type VI secretion system protein	0.169653	-1.41799	-1.83828	-0.222328	-0.524537
KP13_01481	-	hypothetical protein	-0.215833	0.151738	0.277454	-0.747177	-0.0662569
KP13_01482	-	hypothetical protein	-	-	-	-	-
KP13_01483	-	hypothetical protein	-	-	-	-	-
KP13_01484	-	hypothetical protein	-	-	-	-	-
KP13_01485	-	hypothetical protein	-	-	-	-	-
KP13_01486	-	Sulphatase-modifying factor domain-containing protein	-	-	-	-	-
KP13_01487	-	Sulphatase-modifying factor domain-containing protein	-	-	-	-	-
KP13_01488	-	Sulphatase-modifying factor domain-containing protein	-	-	-	-	-
KP13_01489	-	hypothetical protein	-	-	-	-	-
KP13_01490	-	Sulphatase-modifying factor domain-containing protein	-	-	-	-	-
KP13_01492	-	hypothetical protein	0.976655	-0.167929	-0.0403396	0.0872264	0.237618
KP13_01493	-	hypothetical protein	-	-	-	-	-
KP13_01494	-	hypothetical protein	-	-	-	-	-
KP13_01496	-	hypothetical protein	0.433424	-0.143495	0.330686	-0.0720834	0.332355
KP13_01497	-	hypothetical protein	-	-	-	-	-
KP13_01498	-	hypothetical protein	-	-	-	-	-
KP13_01499	-	hypothetical protein	1.09503	0.938792	1.98229	2.00542	-0.771042
KP13_01500	-	hypothetical protein	0.108201	0.67398	0.963274	-0.143803	-0.774703
KP13_01501	-	pyocin domain-containing protein, partial	0.0576469	-0.461696	0.243049	0.247131	-0.38196
KP13_01502	-	putative transposase	-	-	-	-	-
KP13_01503	insD7	transposase insD for insertion sequence element IS2	-	-	-	-	-
KP13_01504	-	pyocin domain-containing protein, partial	-0.108169	-0.0579554	-0.0271558	0.0215416	-0.0824832
KP13_01507	-	hypothetical protein	-	-	-	-	-
KP13_01508	-	OmpA domain-containing protein	-	-	-	-	-
KP13_01509	-	Type IV/VI secretion system domain-containing protein	-	-	-	-	-
KP13_01510	-	putative type VI secretion protein	0.592534	-2.80347	-3.64057	-0.0617226	0.275903
KP13_01511	-	hypothetical protein	-	-	-	-	-
KP13_01512	-	hypothetical protein	-	-	-	-	-
KP13_01513	-	AIG2 family protein	1.54355	-1.90895	-1.63979	0.876879	-0.97637
KP13_01514	-	hypothetical protein	0.295103	-0.486575	-0.254573	-0.140956	-0.211775
KP13_01517	-	Cold-shock DNA-binding domain-containing protein	-0.201171	2.88796	2.57113	0.305085	3.23414
KP13_01518	-	LysR family transcriptional regulator protein	0.0847659	1.86878	0.374944	0.198732	1.70324
KP13_01519	-	ABC transporter, periplasmic substrate-binding protein	1.38878	2.45618	1.38279	1.10217	1.0548
KP13_01520	citH	Citrate-proton symporter	0.82989	-0.512975	-0.652389	-0.108388	-0.649198
KP13_01521	pcpR	PCP degradation transcriptional activation protein	0.110754	-1.39642	-2.06677	0.0647268	0.626727
KP13_01522	-	GNAT family acetyltransferase	-0.133081	-1.12778	-1.53176	-0.325544	0.532294
KP13_01523	pckA	Phosphoenolpyruvate carboxykinase ATP	-0.195737	-1.98618	-2.60714	0.407171	0.433083
KP13_01524	-	LysR family transcriptional regulator	-0.117114	2.60287	2.46201	0.00901946	3.19799
KP13_01525	braG	High-affinity branched-chain amino acid transport ATP-binding protein braG	1.13141	-3.32355	-2.84213	0.969616	-0.636153
KP13_01526	braF	High-affinity branched-chain amino acid transport ATP-binding protein braF	-0.845943	-0.694092	-0.826844	-0.728755	-0.220244
KP13_01527	braE	High-affinity branched-chain amino acid transport system permease protein braE	1.22789	-2.26667	-2.59836	-0.220272	0.540955
KP13_01528	livH	High-affinity branched-chain amino acid transport system permease protein livH	0.160637	-2.64123	-2.72979	-0.414732	-0.643476
KP13_01529	livJ	ABC-type high-affinity branched-chain amino acid transport system	1.00317	-0.0752765	-0.452314	-0.019805	2.11097
KP13_01531	tdcD	Propionate kinase	1.16744	-1.95632	-2.19078	-0.477769	1.1113
KP13_01532	tdcC	Threonine/serine transporter tdcC	0.953608	-0.444441	-0.233749	-0.559396	2.32746
KP13_01533	tdcB	Threonine dehydratase catabolic	0.86313	-1.80274	-1.62927	-0.375859	1.22331
KP13_01534	tdcA	HTH-type transcriptional regulator tdcA	0.156079	-2.06592	-1.93327	-0.243315	0.782773
KP13_01535	-	hypothetical protein	-	-	-	-	-
KP13_01536	-	hypothetical protein	-0.308754	2.27303	1.57506	0.0406991	1.81846
KP13_01537	-	hypothetical protein	-	-	-	-	-
KP13_01538	-	Fatty acid desaturase domain-containing protein	-	-	-	-	-
KP13_01539	-	Proteasome subunit alpha/beta domain-containing protein	0.331961	-0.896775	-0.800798	-0.129925	-0.801475
KP13_01540	-	putative transglutaminase	-0.0313315	0.539353	-0.731006	0.00458593	-0.241177
KP13_01541	-	hypothetical protein	0.442958	-1.84569	-2.05557	-0.322933	-2.22898
KP13_01542	-	hypothetical protein	-0.0359486	-0.961297	-0.993171	-0.824578	-1.39227
KP13_01543	-	hypothetical protein	-	-	-	-	-
KP13_01544	treA	Periplasmic trehalase	0.0859665	-0.307372	-0.52265	-0.113978	-0.141046
KP13_01545	-	Ferrioxamine receptor	0.780033	-1.08973	-1.6413	0.294885	-0.176328
KP13_01546	emtA	Endo-type membrane-bound lytic murein transglycosylase A	0.433572	0.950781	0.519245	0.219093	0.919687
KP13_01547	ldcA	Murein tetrapeptide carboxypeptidase	0.704592	-1.49637	-3.13847	-0.637534	-1.94903
KP13_01548	cvrA	Cell volume regulation protein A	0.188531	-0.446526	-0.793505	0.271391	0.135337
KP13_01549	dadB	Alanine racemase, catabolic	0.301065	0.76689	-0.205577	0.557435	1.77584
KP13_01551	-	hypothetical protein	-	-	-	-	-
KP13_01552	-	SpoVR family protein	-0.321027	2.88082	2.57006	0.476401	3.8259
KP13_01553	fadR	Fatty acid metabolism regulator protein	-0.0363958	-0.560924	-0.449802	0.0771661	0.0263022
KP13_01554	nhaB	Na(+)/H(+) antiporter nhaB	0.343833	-1.30789	-1.54594	-0.1383	-1.20596
KP13_01556	-	YeaR domain-containing protein	-0.189809	-0.888295	-1.21996	-0.531515	-0.800845
KP13_01557	-	hypothetical protein	0.0466772	0.552919	0.42548	-0.107729	0.528221
KP13_01558	-	Fumarylacetoacetate hydrolase domain-containing protein	-0.443381	1.11525	1.02037	0.175056	1.62462
KP13_01559	-	YcgL domain-containing protein	-0.310338	-0.104843	-0.101689	0.0785243	0.38583
KP13_01560	minC	putative septum site-determining protein minC	-0.112905	0.078301	0.449135	-0.0779264	-0.0289105
KP13_01561	minD	Septum site-determining protein minD	0.0580906	1.07393	1.58651	-0.0173768	1.17999
KP13_01562	minE	Cell division topological specificity factor	0.149855	-0.0578366	0.365242	-0.034314	0.323743
KP13_01563	rnd	Ribonuclease D	-0.139359	-1.90693	-2.19019	-0.228922	-2.42864
KP13_01565	-	hypothetical protein	-0.0110328	-1.38538	-1.5723	0.0328482	-0.741321
KP13_01566	-	M22 peptidase-like protein	0.011282	-1.14456	-1.17574	-0.268834	-1.30912
KP13_01567	-	putative ATP-dependent helicase	0.211052	0.381441	0.239448	0.247739	0.302514
KP13_01569	-	hypothetical protein	0.164664	-0.557485	-0.684989	-0.153678	-1.91295
KP13_01570	pabB	Para-aminobenzoate synthase component 1	-0.00216755	0.51635	0.450598	0.151677	-0.199416
KP13_01571	nudL	putative Nudix hydrolase nudL	0.830905	-0.107165	-0.345067	0.527203	-1.03268
KP13_01573	-	Diguanylate phosphodiesterase domain-containing protein	-0.212456	-0.931472	-1.59358	-0.074253	-1.00313
KP13_01574	-	putative inner membrane protein	0.0877229	1.68703	1.46087	0.717331	1.26507
KP13_01575	manX	PTS system mannose-specific EIIAB component	-0.209887	-1.07061	-0.019636	0.189133	-2.06326
KP13_01576	manY	Mannose permease IIC component	-0.235754	-1.11031	-0.242105	0.325024	-1.91195
KP13_01577	manZ	Mannose permease IID component	-0.0337331	-1.15217	-0.190641	0.0091534	-1.99255
KP13_01579	-	hypothetical protein	0.599474	-0.388582	-0.166405	-0.298877	-0.983536
KP13_01580	-	putative inner membrane protein	-0.0923621	-0.698496	-0.632773	-0.69207	-0.71055
KP13_01581	rlmA	Ribosomal RNA large subunit methyltransferase A	0.567092	-0.308566	-0.282618	0.267562	0.249611
KP13_01582	ftsI	Peptidoglycan synthase ftsI	0.416176	-0.940563	-0.664645	-0.1153	-0.998954
KP13_01584	-	hypothetical protein	-1.44863	-0.551829	-0.415629	-0.796329	-4.53063
KP13_01586	-	hypothetical protein	0.170329	-0.496921	-0.326089	-0.0901746	0.0332001
KP13_01587	kdgR	Transcriptional regulator kdgR	-0.329398	1.00066	0.847823	0.0423136	1.33781
KP13_01589	htpX	Protease htpX	-0.0253879	1.97994	2.24328	0.254164	2.26181
KP13_01590	prc	Tail-specific protease	0.253259	1.04438	1.19883	0.148562	0.0738689
KP13_01591	proQ	ProP effector	0.074091	0.517915	0.721266	-0.157354	0.287742
KP13_01592	-	GAF domain-containing protein	0.0407082	-0.43253	-0.00614087	-0.164501	-1.25227
KP13_01593	-	Inner membrane protein	0.362272	-0.409324	-0.129394	-0.616701	0.302816
KP13_01595	rsmF	Ribosomal RNA small subunit methyltransferase F	-0.212529	-1.23902	-1.34652	-0.154879	-0.573504
KP13_01597	-	hypothetical protein	0.956215	-0.280627	-1.05338	0.372977	0.271232
KP13_01598	-	Serine/threonine-protein phosphatase 1	0.114226	0.594112	-0.212281	0.282507	1.4978
KP13_01599	-	hypothetical protein	0.374178	-0.58196	-0.449033	-0.82072	-1.2634
KP13_01600	-	hypothetical protein	-0.0506668	-0.532034	-0.513324	0.406933	-1.14966
KP13_01601	-	Copper resistance protein D	-0.372812	-1.74067	-2.02416	0.289192	-1.69886
KP13_01604	exoX	Exodeoxyribonuclease 10	-0.0629803	0.152284	-0.130035	0.142914	-0.154003
KP13_01605	ptrB	Protease 2	-0.299466	0.431528	0.256511	0.272755	0.24773
KP13_01606	-	Inner membrane protein	-0.297013	-2.10886	-2.05666	-0.109279	-1.84886
KP13_01607	-	YebG family protein	0.178014	-1.08605	-1.06212	-0.167556	-0.319162
KP13_01608	purT	Phosphoribosylglycinamide formyltransferase 2	-0.342649	0.627825	-0.234152	-0.18688	-0.842435
KP13_01609	eda	KHG/KDPG aldolase	0.162937	0.0887446	-0.456741	-0.194781	-0.46976
KP13_01610	edd	Phosphogluconate dehydratase	-0.0839266	-1.409	-2.04888	0.0453031	-1.94433
KP13_01611	zwf	Glucose-6-phosphate 1-dehydrogenase	-0.153916	0.538394	0.742628	0.133861	0.0706882
KP13_01612	-	hypothetical protein	-0.276255	-1.2359	-0.790094	-0.119117	-1.44746
KP13_01613	hexR	HTH-type transcriptional regulator hexR	-0.328802	-0.253313	0.0685336	0.0399032	-0.887238
KP13_01614	pykA	Pyruvate kinase II	-0.24481	-0.384357	-0.114954	0.185665	-1.02593
KP13_01616	-	putative metalloprotease	-0.0911919	0.0649139	0.051464	0.296143	-0.565471
KP13_01617	znuA	High-affinity zinc uptake system protein znuA	-0.20647	0.493829	0.595346	-0.00988901	-0.150524
KP13_01618	znuC	Zinc import ATP-binding protein znuC	0.147408	0.392756	-0.120127	-0.138239	0.717467
KP13_01619	znuB	High-affinity zinc uptake system membrane protein znuB	0.635104	0.605211	0.0021955	0.212059	-0.113567
KP13_01620	ruvB	Holliday junction ATP-dependent DNA helicase ruvB	-0.304116	0.0653924	0.17734	0.111968	-0.154933
KP13_01621	ruvA	Holliday junction ATP-dependent DNA helicase ruvA	-0.270001	1.51433	1.55347	-0.0911714	1.26118
KP13_01622	ruvC	Crossover junction endodeoxyribonuclease ruvC	-0.394487	-2.32332	-2.53434	0.0653871	-2.31991
KP13_01623	-	putative transcriptional regulatory protein	-0.617346	-0.497882	-0.642172	-0.129687	-0.973236
KP13_01624	nudB	Dihydroneopterin triphosphate pyrophosphatase	-0.274007	-1.45889	-1.49702	0.113973	-1.13481
KP13_01626	-	putative isochorismatase family protein	-0.371382	0.0364039	-0.0938503	0.236686	0.508701
KP13_01628	-	hypothetical protein	-0.153938	1.31472	-0.65828	-0.0847357	0.0136712
KP13_01629	-	Inner membrane protein	0.0821206	-0.568012	-0.537411	-0.348165	-0.0484437
KP13_01630	cmoA	tRNA (cmo5U34)-methyltransferase	-0.202834	0.376148	0.498553	-0.123499	0.812682
KP13_01631	cmoB	tRNA (mo5U34)-methyltransferase	-0.031841	-0.294214	-0.713562	0.0914665	0.046065
KP13_01632	cutC	Copper homeostasis protein cutC	-0.265585	-0.845796	-0.938644	-0.197132	-0.621315
KP13_01633	-	hypothetical protein	0.0309265	-0.64268	-0.846521	0.0932431	0.0490102
KP13_01634	argS	Arginyl-tRNA synthetase	-0.0909267	1.2974	1.08561	0.187361	0.636251
KP13_01635	-	Unsaturated rhamnogalacturonyl hydrolase	-0.174471	-0.124545	0.35858	-0.702107	0.14361
KP13_01636	-	putative symporter	-0.230394	0.0626374	0.0269778	-0.84817	-0.467167
KP13_01637	uspC	Universal stress protein C	-0.19574	0.831305	0.937841	-0.145644	1.41549
KP13_01638	otsA	Alpha,alpha-trehalose-phosphate synthase UDP-forming	0.120004	1.02885	1.14671	0.343694	1.15616
KP13_01639	otsB	Trehalose-phosphate phosphatase	0.135446	0.935906	0.738407	0.216501	0.54977
KP13_01640	araH	L-arabinose transport system permease protein araH	-0.0204692	0.831031	1.05456	-0.249653	1.37068
KP13_01641	araG	Arabinose import ATP-binding protein araG	-0.306576	2.43664	1.90057	-0.0361445	2.94451
KP13_01642	araF	L-arabinose-binding periplasmic protein	-0.0807772	2.88345	1.96476	-0.0176677	3.43204
KP13_01644	-	hypothetical protein	0.477506	-2.72157	-2.79747	-0.298221	-2.07934
KP13_01645	-	putative symporter	-0.257939	1.1909	1.35873	-1.27288	1.25809
KP13_01646	-	hypothetical protein	-0.283649	1.33364	1.76394	-0.877735	0.179863
KP13_01647	-	Major facilitator superfamily transporter	-0.023375	-0.302639	-0.303362	-0.458121	-0.645348
KP13_01648	-	Ribose/galactose isomerase family protein	-0.227304	1.97523	1.99933	-1.91853	1.91607
KP13_01649	-	hypothetical protein	-1.2744	0.359405	1.36061	0.227429	-0.84335
KP13_01650	ftnA	Ferritin-1	-0.150131	-0.174046	0.103689	-0.393499	0.231386
KP13_01651	-	hypothetical protein	0.945932	-1.57663	-1.37049	-0.129273	-2.11327
KP13_01653	-	nucleic acid binding domain-containing protein	-0.0593677	-0.308187	-0.318264	-0.251955	0.112259
KP13_01654	dapA	Dihydrodipicolinate synthase	0.0855162	-0.113968	-0.149867	0.0399679	0.122112
KP13_01655	pgsA	CDP-diacylglycerol--glycerol-3-phosphate 3-phosphatidyltransferase	0.266191	0.184505	0.458606	0.101845	-0.0981492
KP13_01656	uvrC	UvrABC system protein C	0.0609642	-0.672519	-0.791478	0.172772	-1.18865
KP13_01657	uvrY	Response regulator uvrY	-0.0497875	-0.447375	-0.556596	0.0360255	-0.204398
KP13_01658	-	hypothetical protein	0.137324	0.845359	1.08624	0.155383	0.540282
KP13_01659	sdiA	Regulatory protein sdiA	-0.218614	0.70103	0.919973	0.175413	0.907089
KP13_01660	-	putative amino-acid ABC transporter ATP-binding protein	-0.173582	-0.789583	-1.11328	-0.204856	-0.739313
KP13_01661	-	Inner membrane amino-acid ABC transporter permease protein	-0.0863934	-1.26582	-1.32982	0.258315	-0.564923
KP13_01662	dcyD	D-cysteine desulfhydrase	-0.451013	-0.017129	-0.0476714	0.0248093	0.256408
KP13_01663	fliY	Cystine-binding periplasmic protein	0.127603	2.28193	2.22013	-0.0255309	2.56901
KP13_01681	-	putative inner membrane protein	-0.1994	-0.453314	-0.363285	-0.319434	-0.263799
KP13_01683	-	LysR family transcriptional regulator	1.08172	-2.44793	-2.40892	0.470727	-2.40024
KP13_01685	rhlB	ATP-dependent RNA helicase rhlB	0.201157	-1.48092	-1.38087	0.0571449	-2.04953
KP13_01689	wecA	Undecaprenyl-phosphate alpha-N-acetylglucosaminyl 1-phosphate transferase	0.0929883	0.0217809	0.0164692	-0.429708	0.157755
KP13_01691	wecB	UDP-N-acetylglucosamine 2-epimerase	0.0854479	0.0243137	-0.0289338	0.21225	-0.295015
KP13_01692	wecC	UDP-N-acetyl-D-mannosamine dehydrogenase	-0.0912652	-0.0393481	-0.275933	0.296801	-0.340146
KP13_01693	rffG	dTDP-glucose 4,6-dehydratase	0.13715	-1.55292	-1.98555	0.130711	-1.85068
KP13_01695	rffC	Lipopolysaccharide biosynthesis protein rffC	-0.544628	-4.0813	-4.00887	-0.686073	-3.75519
KP13_01696	rffA	Lipopolysaccharide biosynthesis protein rffA	-0.25586	-1.57225	-1.731	0.0918865	-1.78171
KP13_01697	wzxE	Protein wzxE	-0.0875141	-2.18554	-2.59473	-0.30787	-2.47522
KP13_01698	wecF	4-alpha-L-fucosyltransferase	0.141711	-1.39077	-1.37066	-0.107801	-2.1541
KP13_01699	wzyE	Putative ECA polymerase	0.0474022	-0.948753	-0.674614	-0.610136	-1.78799
KP13_01700	wecG	putative UDP-N-acetyl-D-mannosaminuronic acid transferase	-0.21821	-1.64973	-1.34941	-0.293619	-2.37165
KP13_01701	-	putative transport protein	0.0451726	0.312291	0.287868	0.188898	0.208893
KP13_01702	-	hypothetical protein	-0.570224	-0.295716	-0.243032	-1.17019	-0.213317
KP13_01703	hemY	Protein hemY	0.0764067	-1.77435	-1.89944	0.176127	-1.25695
KP13_01704	hemX	Putative uroporphyrinogen-III C-methyltransferase	-0.200027	-1.20428	-1.15357	-0.0360993	-0.919157
KP13_01705	hemD	Uroporphyrinogen-III synthase	-0.535679	-1.98268	-2.07833	0.103137	-1.23321
KP13_01706	hemC	Porphobilinogen deaminase	-0.0649126	-1.03341	-1.25594	0.0866649	-0.48759
KP13_01708	cyaY	Protein cyaY	0.142238	-0.690205	-0.565681	-0.241212	-0.968659
KP13_01710	dapF	Diaminopimelate epimerase	0.0577872	-0.382246	-0.452046	-0.107733	-0.210593
KP13_01711	-	hypothetical protein	-0.0902553	-1.65588	-1.76683	-0.424038	-1.67501
KP13_01712	xerC	Tyrosine recombinase xerC	0.0140156	-0.85093	-1.03542	0.0662508	-1.19829
KP13_01713	-	putative HAD-superfamily hydrolase	0.412298	-2.11181	-2.30777	0.0207945	-2.00101
KP13_01714	uvrD	DNA helicase II	0.114988	-1.91991	-2.07491	0.095797	-1.99739
KP13_01715	corA	Magnesium transport protein corA	-0.0462857	-0.279054	-0.118713	0.0459035	-0.17814
KP13_01716	rarD	Protein rarD	0.409602	-0.760536	-0.694301	-0.0589561	-1.12796
KP13_01717	-	Thioesterase domain-containing protein	0.744804	-0.39157	-0.735357	0.10555	-0.391204
KP13_01718	pldA	Phospholipase A1 bifunctional protein	-0.344733	-0.29377	-0.13697	-0.104977	-0.386055
KP13_01719	recQ	ATP-dependent DNA helicase recQ	0.283549	-0.270811	-0.451927	0.0798511	-0.56711
KP13_01720	rhtC	Threonine efflux protein	-0.0123683	-1.32557	-1.83425	-0.143147	-1.23642
KP13_01721	-	putative transposase	-0.171177	-0.13256	-0.227783	-0.200139	0.404478
KP13_01722	rhtB	Homoserine/homoserine lactone efflux protein	0.17408	0.769382	0.578971	-0.0466695	0.0738979
KP13_01723	pldB	Lysophospholipase L2	0.0753865	0.274197	0.250798	0.0498538	0.367351
KP13_01724	-	putative HAD-superfamily hydrolase	0.195399	0.358572	0.179546	0.215009	-0.100356
KP13_01725	-	putative carboxylate/aminoacid/amine transporter	-0.858917	-4.27855	-5.34982	-1.08533	-4.53484
KP13_01728	-	Putative carboxymethylenebutenolidase	0.177308	0.900102	0.93082	0.280288	0.738772
KP13_01730	rmuC	DNA recombination protein rmuC	0.208482	-1.01516	-0.966748	0.234107	-1.04227
KP13_01731	ubiE	Ubiquinone/menaquinone biosynthesis methyltransferase ubiE	0.148051	-0.540551	-0.291119	-0.125206	-0.557312
KP13_01732	-	SCP2 sterol-binding domain-containing protein	0.175767	-1.02977	-1.50785	0.132085	-0.827851
KP13_01733	ubiB	putative ubiquinone biosynthesis protein ubiB	-0.0534542	-0.57977	-0.327756	-0.132006	-0.724776
KP13_01734	tatA	Sec-independent protein translocase protein tatA	-0.191938	-0.749097	-0.317821	-0.222786	-0.862223
KP13_01735	tatB	Sec-independent protein translocase protein tatB	0.0120636	0.0834263	0.147514	-0.0157177	-0.20961
KP13_01736	tatC	Sec-independent protein translocase protein tatC	0.186925	-1.16421	-1.05348	0.142226	-1.6111
KP13_01737	tatD	Deoxyribonuclease tatD	0.891792	-2.72973	-2.79378	-0.0902916	-3.37355
KP13_01739	ubiD	3-octaprenyl-4-hydroxybenzoate carboxy-lyase	0.254413	-0.385504	-0.151499	0.0641978	-0.659686
KP13_01740	fre	NAD(P)H-flavin reductase	0.179819	0.312389	0.456515	0.175193	0.398206
KP13_01741	fadA	3-ketoacyl-CoA thiolase	0.326258	-0.484227	-0.486318	0.520951	0.359707
KP13_01742	fadB	Fatty acid oxidation complex subunit alpha multifunctional enzyme	0.101516	2.64772	2.37666	0.714363	3.60355
KP13_01743	pepQ	Xaa-Pro dipeptidase	-0.186085	0.00390664	0.30195	0.0717111	0.222005
KP13_01744	-	IMPACT family member	0.132626	-1.37903	-1.67909	0.163575	-1.03689
KP13_01745	trkH	Trk system potassium uptake protein trkH	0.196962	-0.858805	-0.852345	0.146355	-0.737634
KP13_01746	hemG	Protoporphyrinogen oxidase	0.271722	-0.964689	-1.12037	0.00660663	-0.793666
KP13_01747	-	Succinate-semialdehyde dehydrogenase [NADP+]	0.339156	1.40432	1.50824	0.22135	1.64296
KP13_01748	-	YhgA-like domain-containing protein	0.327237	0.293717	-0.328762	0.192505	1.33298
KP13_01749	-	AraC family transcriptional regulator	-0.407439	-1.29938	-0.903395	-0.262876	0.0305981
KP13_01750	-	Amino acid transporter, LysE family	-	-	-	-	-
KP13_01751	-	putative membrane protein	-0.0616514	-0.121768	-0.383276	0.167969	0.898568
KP13_01752	mdtM	Multidrug resistance protein mdtM	-0.406512	-1.01103	-1.39817	-0.142162	-0.0960735
KP13_01753	-	hypothetical protein	-0.167782	0.226191	0.0810753	0.313978	0.444089
KP13_01754	-	2-hydroxyglutaryl-CoA dehydratase	-0.0184054	-2.82569	-2.88287	-0.613275	-3.32937
KP13_01755	-	ATPase domain-containing protein	0.319682	-4.85222	-5.7981	-0.0481386	-4.7767
KP13_01756	-	hypothetical protein	-0.362224	-4.04921	-5.1956	0.970083	-4.72493
KP13_01757	-	putative membrane protein	-0.18691	-3.48378	-3.54863	-0.444248	-4.26227
KP13_01758	-	HlyD family secretion protein	0.0233154	-0.851862	-1.03494	-0.150992	-1.27847
KP13_01760	-	hypothetical protein	0.256799	1.29445	1.47098	-0.273865	2.00609
KP13_01761	-	putative HTH-type transcriptional regulator	0.111638	2.61519	2.66623	0.489922	3.25963
KP13_01762	-	DNA helicase domain-containing protein	0.220691	-0.581473	-0.224973	-0.0890742	-0.612067
KP13_01763	fosA	Glutathione transferase fosA	-0.267094	-0.108314	-0.79674	-0.164915	1.00089
KP13_01764	-	LysR family transcriptional regulator	0.398304	-2.67305	-3.5255	0.0650072	-0.0854302
KP13_01765	-	putative NAD(P)H dehydrogenase quinone	-0.307904	-0.18628	-1.24296	-0.240736	0.301907
KP13_01766	-	Ribose transport system permease protein	0.0155046	0.478769	-0.253529	-0.140995	1.07939
KP13_01767	-	Ribose transport system permease protein	0.0723978	-0.25403	-0.340665	-0.312091	-0.06804
KP13_01768	-	Ribose import ATP-binding protein	0.0703419	0.0783383	-0.051289	-0.276316	0.503789
KP13_01769	-	putative ribose ABC transporter substrate-binding protein	-0.0895543	1.26487	1.88247	-0.390236	2.25866
KP13_01771	-	HlyD family secretion protein	-0.605741	-0.647454	-1.24631	0.364116	0.608417
KP13_01772	-	putative ABC transporter ATP-binding protein	-0.381654	-1.64417	-2.35205	0.197813	0.165187
KP13_01773	-	Inner membrane transport permease	-0.185587	-0.940024	-1.39338	0.392379	0.665671
KP13_01774	-	hypothetical protein	0.186324	-0.233895	-0.548549	-0.476345	0.860817
KP13_01775	-	hypothetical protein	0.924254	-0.901068	-0.370513	-0.0997332	-0.202843
KP13_01777	-	hypothetical protein	0.304165	-0.304135	-0.010807	-0.195298	-0.0454137
KP13_01778	gmhB	D,D-heptose 1,7-bisphosphate phosphatase	0.106255	-0.563908	-0.466365	-0.166667	-0.562594
KP13_01779	metN1	Methionine import ATP-binding protein metN 1	0.338391	-1.84788	-2.25474	-0.0218032	-2.8764
KP13_01780	metI	D-methionine transport system permease protein metI	-0.173582	-2.55172	-2.97368	-0.561158	-3.51471
KP13_01781	metQ	D-methionine-binding lipoprotein metQ	0.264835	-0.926786	-1.43079	-0.00781371	-1.81951
KP13_01782	rcsF	Protein rcsF	0.163527	1.2071	0.956253	0.314084	-0.129626
KP13_01783	-	hypothetical protein	0.000870499	0.272938	0.0567459	0.351824	-1.1479
KP13_01784	proS	Prolyl-tRNA synthetase	0.062857	0.546142	0.604863	0.16973	-0.347889
KP13_01785	-	hypothetical protein	-0.0364557	-1.91519	-1.91271	-0.250898	-2.22792
KP13_01786	nlpE	Lipoprotein NlpE	-0.170199	0.191253	0.196313	0.169583	-0.123869
KP13_01787	-	peptidyl-tRNA hydrolase domain-containing protein	-0.0594594	-0.909417	-0.666482	-0.0545322	-1.27332
KP13_01788	-	hypothetical protein	0.0325388	0.220656	0.300857	-0.228168	-0.551125
KP13_01789	-	hypothetical protein	-0.30445	0.571436	0.684771	0.0777902	1.55706
KP13_01790	rof	Protein rof	-0.246868	1.97146	1.92605	0.425624	2.51639
KP13_01791	tilS	tRNA(Ile)-lysidine synthase	0.269	-0.0850399	-0.308961	0.222032	-0.720239
KP13_01792	-	Glyoxalase domain-containing protein	-0.0859596	0.153178	-0.0923691	-0.0271184	-0.00825057
KP13_01793	ldcC	Lysine decarboxylase, constitutive	0.154172	0.762358	0.819614	0.258567	0.49054
KP13_01794	accA	Acetyl-coenzyme A carboxylase carboxyl transferase subunit alpha	0.0551571	-0.721936	-0.40043	0.155007	-1.21229
KP13_01795	dnaE	DNA polymerase III subunit alpha	-0.113108	-0.678172	-0.392112	-0.0882031	-1.71802
KP13_01796	rnhB	Ribonuclease HII	0.670491	-1.10613	-1.16463	0.190485	-1.93743
KP13_01797	lpxB	Lipid-A-disaccharide synthase	0.139913	-1.52485	-1.46132	-0.074151	-1.76505
KP13_01798	lpxA	Acyl-[acyl-carrier-protein]--UDP-N-acetylglucosamine O-acyltransferase	0.00170131	-0.383217	-0.267851	0.103117	-0.602671
KP13_01799	fabZ	(3R)-hydroxymyristoyl-[acyl-carrier-protein] dehydratase	-0.131024	-0.15606	0.124167	-0.0624746	-0.354739
KP13_01800	lpxD	UDP-3-O-[3-hydroxymyristoyl] glucosamine N-acyltransferase	0.0156067	-0.487757	-0.34432	-0.170238	-1.23959
KP13_01801	skp	Chaperone protein skp	-0.074755	-0.00148276	0.746577	-0.0161801	-0.507901
KP13_01802	-	Outer membrane protein assembly factor	0.0991733	-0.351747	0.243135	0.0806497	-0.881361
KP13_01803	rseP	Regulator of sigma E protease	0.301425	-0.568798	-0.229172	-0.0472397	-1.11848
KP13_01804	cdsA	Phosphatidate cytidylyltransferase	0.338247	-0.629492	-0.705155	0.153152	-1.1391
KP13_01805	uppS	Undecaprenyl pyrophosphate synthase	0.39637	-1.10341	-0.963446	-0.118735	-1.71416
KP13_01806	-	hypothetical protein	0.74078	-1.25239	-0.757143	0.0310871	-1.26441
KP13_01807	dxr	1-deoxy-D-xylulose 5-phosphate reductoisomerase	0.0717434	-0.529268	-0.578553	-0.182205	-1.20363
KP13_01808	frr	Ribosome-recycling factor	0.129563	1.14457	1.47171	0.013942	0.533682
KP13_01809	pyrH	Uridylate kinase	-0.422085	0.848699	1.19389	-0.24636	-0.313232
KP13_01810	tsf	Elongation factor Ts	-0.510318	1.35032	2.20302	-0.132235	0.567069
KP13_01811	rpsB	30S ribosomal protein S2	-0.420946	0.801805	1.5026	0.0802168	0.379964
KP13_01812	map	Methionine aminopeptidase	0.0370102	-0.117213	0.196453	0.181733	-0.735374
KP13_01813	glnD	PII uridylyl-transferase	-0.31783	-0.256081	-0.476559	0.2282	-0.330398
KP13_01814	dapD	2,3,4,5-tetrahydropyridine-2,6-dicarboxylate N-succinyltransferase	-0.183808	1.14899	1.40275	0.156766	0.61879
KP13_01815	-	hypothetical protein	-0.285784	0.332879	0.60454	0.102394	1.26954
KP13_01816	cdaR	Carbohydrate diacid regulator	-0.0657166	-2.09851	-1.62797	-0.0381542	-1.15229
KP13_01817	degP	Periplasmic serine endoprotease DegP	0.362709	-0.0274227	1.34575	0.312216	0.334947
KP13_01818	dgt	Deoxyguanosinetriphosphate triphosphohydrolase	0.0611674	0.580852	0.749077	0.410898	0.543262
KP13_01819	mtnN	5'-methylthioadenosine/S-adenosylhomocysteine nucleosidase	-0.161995	-0.34049	-0.194124	0.018136	-0.263666
KP13_01820	btuF	Vitamin B12-binding protein	0.1828	-1.96324	-1.73255	-0.0320026	-1.50585
KP13_01821	-	putative inner membrane protein	0.632859	-1.96258	-2.11575	0.319368	-1.40922
KP13_01822	erpA	Iron--sulfur cluster insertion protein erpA	0.481066	0.643948	0.924476	0.275373	0.111403
KP13_01823	clcA	H(+)/Cl(-) exchange transporter ClcA	0.143171	-1.11423	-0.829831	0.0510323	-1.07705
KP13_01824	hemL	Glutamate-1-semialdehyde 2,1-aminomutase	-0.143894	-0.311731	-0.393303	-0.0175513	-0.184899
KP13_01825	fhuB	Iron(3+)-hydroxamate import system permease protein fhuB	0.244795	-1.28303	-0.804835	0.0505267	-1.46208
KP13_01826	fhuD	Iron(3+)-hydroxamate-binding protein fhuD	-	-	-	-	-
KP13_01827	fhuC	Iron(3+)-hydroxamate import ATP-binding protein fhuC	0.149318	2.36553	1.00173	0.501509	1.10119
KP13_01828	fhuA	Ferrichrome-iron receptor	0.0269047	0.219539	0.163477	0.363659	0.963132
KP13_01829	mrcB	Penicillin-binding protein 1B	0.15477	0.0527715	-0.0975646	0.34713	-0.539607
KP13_01830	-	hypothetical protein	0.0862523	-0.355219	-0.306906	0.153916	-1.25965
KP13_01831	-	hypothetical protein	0.213715	-0.749139	0.182363	0.798299	0.611345
KP13_01833	-	General secretion pathway protein B	-0.0445107	-0.734415	0.349925	0.246638	-2.05511
KP13_01834	pulA	Pullulanase	0.327	-1.33098	0.0462843	0.0948342	-1.63675
KP13_01835	-	hypothetical protein	-	-	-	-	-
KP13_01836	-	General secretion pathway protein C	0.580208	-4.60433	-1.10672	-0.451292	-6.10013
KP13_01837	pulD	General secretion pathway protein D	0.201147	-4.04243	-0.954515	-0.0813089	-5.1666
KP13_01838	pulE	General secretion pathway protein E	-0.0179002	-6.3596	-4.40563	-0.0880566	-6.10043
KP13_01839	pulF	General secretion pathway protein F	0.100785	-3.87015	-1.26516	0.126533	-4.24531
KP13_01840	pulG	General secretion pathway protein G	0.353334	-5.57623	-3.24938	1.19617	-5.82698
KP13_01841	pulH	General secretion pathway protein H	-2.04555	-8.26143	-6.91774	-2.91888	-7.91421
KP13_01842	pulI	General secretion pathway protein I	1.6552	-4.53019	-1.79439	1.09044	-4.01754
KP13_01843	pulJ	General secretion pathway protein J	0.951265	-5.55092	-3.68052	-1.73131	-5.80676
KP13_01844	pulK	General secretion pathway protein K	3.33127	-7.18924	-5.23091	0.984144	-5.6853
KP13_01845	-	General secretion pathway protein L	0.933158	-4.67514	-2.96238	0.945922	-5.75526
KP13_01846	pulM	General secretion pathway protein M	-	-	-	-	-
KP13_01847	pulN	General secretion pathway protein N	2.27363	-2.89136	-2.60199	2.25052	-4.32416
KP13_01848	pulO	Type 4 prepilin-like proteins leader peptide-processing enzyme bifunctional protein	1.36502	-3.64396	-2.42226	-0.105423	-3.67702
KP13_01849	hrpB	ATP-dependent RNA helicase hrpB	0.165255	-0.730632	-1.57875	0.659002	-1.07095
KP13_01850	ligT	2'-5'-RNA ligase	1.1346	0.927385	-0.0773787	-0.147614	0.129667
KP13_01851	sfsA	sugar fermentation stimulation protein	-0.0140428	-0.231724	-0.338714	0.124154	0.701729
KP13_01852	dksA	DnaK suppressor protein	-0.190884	1.32292	1.44749	0.0978308	1.94825
KP13_01853	gluQ	Glutamyl-Q tRNA(Asp) synthetase	-0.15277	-0.684275	-1.28343	0.00742005	-0.906548
KP13_01854	pcnB	Poly(A) polymerase	0.43315	0.253518	-0.117018	0.353659	0.244125
KP13_01855	folK	2-amino-4-hydroxy-6-hydroxymethyldihydropteridine pyrophosphokinase	0.706318	-0.25141	-1.07678	0.685678	-0.42432
KP13_01856	panB	3-methyl-2-oxobutanoate hydroxymethyltransferase	0.21579	-1.56349	-1.92396	-0.114929	-0.736394
KP13_01857	panC	Pantothenate synthetase	0.150734	0.684226	0.71816	0.162727	0.399819
KP13_01858	panD	Aspartate 1-decarboxylase	0.177944	0.228886	0.392137	0.126051	-0.154813
KP13_01859	-	Glycoside hydrolase/deacetylase domain-containing protein	-0.202087	-0.662249	-0.62374	-0.0172567	-0.873545
KP13_01860	-	Putative phosphotransferase enzyme IIA component	-0.340192	-0.504439	-0.654571	-0.0155331	-0.546059
KP13_01861	-	Inner membrane transport permease	0.0629415	0.320811	0.256895	0.0588666	-0.176206
KP13_01862	-	putative ABC transporter ATP-binding protein	-0.0346756	0.610073	0.929724	0.0270301	0.367563
KP13_01863	can	Carbonic anhydrase 2	0.328712	0.498892	0.527822	0.168763	-0.518556
KP13_01864	hpt	Hypoxanthine phosphoribosyltransferase	0.137464	-0.612955	-0.429244	0.149751	-1.86777
KP13_01866	cueO	Blue copper oxidase cueO	0.29667	-0.477354	-0.576648	0.0966656	-0.702618
KP13_01867	-	hypothetical protein	0.447288	-1.03111	-0.705997	-0.133213	-1.43122
KP13_01868	-	hypothetical protein	0.145838	2.5553	2.21202	-0.0807099	1.68275
KP13_01869	-	putative isomerase	0.434232	0.478402	0.127321	0.0671793	0.907509
KP13_01870	speE	Spermidine synthase	-0.335078	0.413598	0.370617	0.046331	0.978936
KP13_01871	speD	S-adenosylmethionine decarboxylase proenzyme	-0.300404	-0.0885667	-0.349538	-0.0887121	0.0929884
KP13_01872	-	hypothetical protein	-0.106989	0.407161	0.076757	-0.248092	0.889483
KP13_01873	acnB	Aconitate hydratase	0.143081	0.536804	0.593379	0.30642	0.945058
KP13_01874	-	hypothetical protein	0.823842	-0.600798	-0.14998	-0.341947	-0.419539
KP13_01875	-	hypothetical protein	0.140952	-0.909587	-1.00951	-0.136787	-0.753234
KP13_01876	-	hypothetical protein	0.353106	-1.09969	-0.853455	0.0990964	-0.612832
KP13_01877	-	hypothetical protein	1.58843	-2.16775	-1.07223	0.229627	-3.60344
KP13_01878	lpdA	Dihydrolipoyl dehydrogenase	-0.178049	1.59781	1.68338	-0.0819272	1.5903
KP13_01879	aceF	Dihydrolipoamide acetyltransferase	-0.41852	1.10517	1.20028	-0.0431537	1.73444
KP13_01880	aceE	Pyruvate dehydrogenase E1 component	-0.221532	1.46445	1.86132	-0.130416	1.89632
KP13_01881	pdhR	Pyruvate dehydrogenase complex repressor	0.138074	0.622909	0.721983	-0.167772	1.39227
KP13_01882	-	hypothetical protein	-0.121277	1.35944	1.28321	0.138475	1.93458
KP13_01883	aroP	Aromatic amino acid transport protein aroP	0.00335093	0.826923	0.324872	0.180836	2.1536
KP13_01884	-	Inner membrane symporter	0.243361	0.0995433	0.21933	0.250632	0.33492
KP13_01885	-	Alpha-N-arabinofuranosidase 2	-0.145582	0.110127	0.0496478	-0.285096	0.248246
KP13_01886	ampE	Protein ampE	0.436336	-1.12955	-1.06523	0.359763	-1.24724
KP13_01887	ampD	1,6-anhydro-N-acetylmuramyl-L-alanine amidase ampD	0.568157	-0.170136	0.187742	0.303559	-0.164726
KP13_01888	nadC	Nicotinate-nucleotide pyrophosphorylase carboxylating	0.101108	0.340841	0.446457	0.128506	0.136195
KP13_01889	ppdD	Prepilin peptidase-dependent protein D	-	-	-	-	-
KP13_01890	-	putative protein transporter	0.254434	-1.2562	-0.67778	-1.11018	-0.542939
KP13_01891	-	putative protein transporter	0.942178	-2.27499	-2.05409	-0.916428	-1.95535
KP13_01892	guaC	GMP reductase	0.268743	2.20985	2.24138	-0.105233	1.41832
KP13_01894	-	hypothetical protein	0.368661	-0.0107692	-0.137315	0.0346344	-0.314036
KP13_01895	-	zinc-binding protein	0.181124	0.951383	1.12645	-0.196278	0.354022
KP13_01896	mutT	8-oxo-dGTP diphosphatase	0.308041	-0.320159	0.00123033	0.350321	-0.385184
KP13_01897	secA	Protein translocase subunit secA	-0.210554	0.138248	0.494779	0.010381	-0.225244
KP13_01898	secM	Secretion monitor	-0.240076	-1.71371	-1.87284	-0.0932349	-1.40779
KP13_01899	lpxC	UDP-3-O-[3-hydroxymyristoyl] N-acetylglucosamine deacetylase	-0.0090685	1.32619	1.47518	0.146994	1.52974
KP13_01900	ftsZ	Cell division protein ftsZ	-0.239152	-0.242788	-0.301497	0.0706518	-0.0770239
KP13_01901	ftsA	Cell division protein ftsA	-0.22844	-1.54244	-1.46035	-0.213822	-1.51012
KP13_01902	ftsQ	Cell division protein ftsQ	-0.27076	-1.66626	-1.51835	-0.365945	-2.09794
KP13_01903	ddlB	D-alanine--D-alanine ligase B	-0.300125	-1.69984	-1.46796	-0.144588	-1.69945
KP13_01905	murG	undecaprenyl-PP-MurNAc-pentapeptide-UDPGlcNAc GlcNAc transferase	-0.243096	-2.39291	-2.62246	-0.251206	-2.41187
KP13_01907	murD	UDP-N-acetylmuramoylalanine--D-glutamate ligase	-0.146506	-1.83748	-2.15221	0.0203379	-1.97162
KP13_01908	mraY	Phospho-N-acetylmuramoyl-pentapeptide-transferase	-0.0979552	-1.57653	-1.68791	-0.0904758	-1.96579
KP13_01909	murF	UDP-N-acetylmuramoyl-tripeptide--D-alanyl-D-alanine ligase	-0.289341	-2.6131	-3.09765	-0.234569	-2.86445
KP13_01911	ftsI	Peptidoglycan synthase ftsI	0.00847661	-1.01624	-1.00097	0.0618416	-1.24081
KP13_01912	ftsL	Cell division protein ftsL	0.0692707	-1.51466	-1.71788	-0.0424405	-1.65939
KP13_01913	rsmH	Ribosomal RNA small subunit methyltransferase H	-0.022554	-0.510299	-0.693999	0.126894	-0.869164
KP13_01914	mraZ	Protein mraZ	-0.10499	-0.583994	-0.702583	-0.0199752	-0.917317
KP13_01915	-	hypothetical protein	0.328371	-2.57513	-2.45226	-0.487669	-2.97603
KP13_01916	fruR	Fructose repressor	-0.160652	0.470985	0.514782	-0.126621	0.808873
KP13_01917	ilvH	Acetolactate synthase isozyme 3 small subunit	0.0282717	0.537084	0.0718863	-0.211009	1.11863
KP13_01918	ilvI	Acetolactate synthase isozyme 3 large subunit	-0.475469	1.59216	1.46641	-0.122395	0.919053
KP13_01919	leuO	putative HTH-type transcriptional regulator leuO	-0.208387	1.79079	1.76506	-0.456258	2.31314
KP13_01920	-	hypothetical protein	-	-	-	-	-
KP13_01921	leuA	2-isopropylmalate synthase	0.105272	0.679346	1.18359	0.065172	0.301398
KP13_01922	leuB	3-isopropylmalate dehydrogenase	0.11328	-0.617334	-0.044424	0.223651	-0.738836
KP13_01923	leuC	3-isopropylmalate dehydratase large subunit	0.014531	-0.573414	-0.367029	0.19895	-0.477032
KP13_01924	leuD	3-isopropylmalate dehydratase small subunit	0.30094	-0.495484	-0.158796	0.422846	-0.664389
KP13_01925	-	putative oxidoreductase	0.0162271	0.456401	0.859919	-0.149542	0.486302
KP13_01926	aroE	Shikimate dehydrogenase	0.291757	1.52296	1.98126	-0.176201	0.40215
KP13_01927	-	Inner membrane transport protein	0.289248	0.132986	0.523111	0.0976325	-0.27363
KP13_01929	-	putative HTH-type transcriptional regulator	-0.126221	-0.581724	-0.213695	-0.244581	-0.567144
KP13_01930	dgoT	D-galactonate transporter	0.0252757	0.130101	0.500953	-0.393362	-0.32879
KP13_01931	setA	Sugar efflux transporter A	0.466488	-0.671209	-0.872251	0.151895	-0.535696
KP13_01932	-	hypothetical protein	-0.21106	1.49328	0.981746	-0.438316	1.75498
KP13_01933	-	hypothetical protein	0.0113621	1.46323	1.02398	-0.37025	1.47541
KP13_01934	sgrR	HTH-type transcriptional regulator sgrR	-0.0856235	-0.214004	-0.476341	-0.596905	0.348004
KP13_01935	thiB	Thiamine-binding periplasmic protein	0.378715	1.77102	1.86909	0.153016	1.41856
KP13_01938	thiQ	Thiamine import ATP-binding protein thiQ	-	-	-	-	-
KP13_01939	-	Inner membrane protein	-0.0591381	-0.59199	-1.05098	-0.16087	0.375298
KP13_01940	araC	Arabinose operon regulatory protein	0.116387	0.575995	0.207814	-0.404266	1.09255
KP13_01941	-	hypothetical protein	0.170138	-1.52181	-1.66808	-0.667079	-0.644224
KP13_01942	araB	Ribulokinase	0.365456	2.46699	1.48768	0.162264	1.68458
KP13_01943	araA	L-arabinose isomerase	-0.0501716	1.06912	0.120479	-0.0823845	1.1508
KP13_01944	araD	L-ribulose-5-phosphate 4-epimerase	-0.0665041	-1.19232	-1.44052	-0.550287	-0.0228843
KP13_01945	polB	DNA polymerase II	0.0980506	-1.4062	-1.67898	0.00108554	-1.51206
KP13_01946	rapA	RNA polymerase-associated protein rapA	-0.15851	0.255901	-0.00438201	0.253296	-0.0625335
KP13_01947	rluA	Ribosomal large subunit pseudouridine synthase A	-0.348376	-1.10638	-1.24468	-0.34434	-1.00537
KP13_01948	-	hypothetical protein	0.048775	-2.11017	-1.01789	-0.41838	0.0183315
KP13_01949	citX	Apo-citrate lyase phosphoribosyl-dephospho-CoA transferase	-0.0272978	-0.771948	-0.856345	-0.238746	0.307073
KP13_01950	cimH	Citrate/malate transporter	0.0468518	1.40998	2.67197	-0.0727757	2.7859
KP13_01951	citA	Sensor histidine kinase CitA	0.135581	0.46254	0.230928	0.073444	1.864
KP13_01952	citB	Transcriptional regulatory protein CitB	0.346223	1.3219	1.34675	0.391174	1.91794
KP13_01953	djlA	DnaJ-like protein djlA	0.306974	0.00515732	0.0487754	0.123916	-0.734411
KP13_01954	lptD	LPS-assembly protein lptD	0.0854493	0.230333	0.32475	0.070367	-0.26175
KP13_01955	surA	Chaperone surA	0.13226	0.164012	0.339925	0.00938127	-0.591619
KP13_01956	pdxA1	4-hydroxythreonine-4-phosphate dehydrogenase 1	0.0748656	-1.52295	-1.32551	-0.0327742	-1.96385
KP13_01957	rsmA	Ribosomal RNA small subunit methyltransferase A	0.149037	-1.25978	-1.12226	0.158062	-1.65443
KP13_01958	apaG	Protein apaG	0.265109	-1.88032	-1.76518	-0.316376	-2.43407
KP13_01959	apaH	Bis(5'-nucleosyl)-tetraphosphatase, symmetrical	0.625075	-0.480517	-0.726771	0.0820713	-1.52118
KP13_01960	folA	Dihydrofolate reductase	0.237352	1.52305	1.29674	0.0803558	2.11327
KP13_01961	kefC	Glutathione-regulated potassium-efflux system protein kefC	0.695654	0.650502	1.05678	0.295089	0.623773
KP13_01962	kefF	Glutathione-regulated potassium-efflux system ancillary protein kefF	0.576476	-0.497321	0.347737	0.17283	0.317426
KP13_01963	-	hypothetical protein	-0.138853	0.279754	0.970157	-0.183726	2.1992
KP13_01964	carB	Carbamoyl-phosphate synthase large chain	-0.192451	2.35628	2.23209	0.0392435	2.19774
KP13_01965	carA	Carbamoyl-phosphate synthase small chain	0.18293	2.44192	2.39938	0.170277	2.32852
KP13_01966	-	hypothetical protein	-	-	-	-	-
KP13_01967	dapB	Dihydrodipicolinate reductase	0.300723	-0.132964	-0.427736	0.304289	-0.291133
KP13_01968	alaXM	Alanyl-tRNA editing protein alaX-M	1.79375	1.14942	0.824235	0.240645	0.89944
KP13_01969	ltrA	putative HTH-type transcriptional regulator ltrA	0.536675	-2.23416	-2.27893	-0.276567	-1.55577
KP13_01970	rihC	Non-specific ribonucleoside hydrolase rihC	-0.0308795	-2.44154	-2.8611	0.0739676	-1.40434
KP13_01971	ispH	4-hydroxy-3-methylbut-2-enyl diphosphate reductase	0.440319	-0.0736605	0.0988406	0.165917	-1.45528
KP13_01972	fkpB	FKBP-type 16 kDa peptidyl-prolyl cis-trans isomerase	-0.0798812	-0.648706	-0.454182	-0.169572	-1.88396
KP13_01973	lspA	Lipoprotein signal peptidase	-0.157143	-0.0458351	0.409302	-0.0169468	-1.07369
KP13_01975	ribF	Riboflavin biosynthesis protein ribF	0.0999574	-0.966769	-0.795249	0.132861	-1.32919
KP13_01976	-	hypothetical protein	0.596578	-1.02049	-0.960764	-0.169233	-1.50148
KP13_01978	nhaR	Transcriptional activator protein nhaR	-0.303873	0.548219	0.880006	-0.0838663	0.956901
KP13_01979	nhaA1	Na(+)/H(+) antiporter nhaA 1	0.477214	-1.58369	-0.137642	0.0443907	-0.0657873
KP13_01980	dnaJ	Chaperone protein dnaJ	0.0765844	0.799182	1.60081	-0.159038	1.6084
KP13_01981	dnaK	Chaperone protein dnaK	0.188049	2.688	4.6517	-0.0534719	3.55188
KP13_01982	-	hypothetical protein	1.09035	1.13958	0.632549	-0.802516	-0.596504
KP13_01983	-	Ubiquinol-cytochrome c chaperone	0.166043	-0.135848	-0.47495	0.143659	0.572982
KP13_01984	-	Inner membrane protein	1.03863	0.044262	-0.0882114	0.0134816	-0.409641
KP13_01985	proP	Putative proline/betaine transporter	0.226142	-1.59381	-1.67632	0.470737	-1.40338
KP13_01986	mog	Molybdopterin adenylyltransferase	-0.25971	-0.0776398	0.0258986	-0.103452	-0.0210422
KP13_01987	tal1	Transaldolase 1	-0.329355	0.469018	1.07842	0.206589	0.336043
KP13_01988	-	putative transporter	0.129735	-0.418317	-0.568116	-0.150425	0.389162
KP13_01989	-	hypothetical protein	0.00979082	1.05521	1.20371	-0.571898	1.06673
KP13_01990	-	hypothetical protein	0.384928	0.302248	0.144279	0.399458	1.90344
KP13_01991	thrC	Threonine synthase	-0.203278	1.05478	1.09129	0.436621	0.247589
KP13_01992	thrB	Homoserine kinase	-0.00138513	-0.415905	-0.353535	0.286434	-0.684975
KP13_01993	thrA	Bifunctional aspartokinase/homoserine dehydrogenase 1	-0.50024	1.32008	1.79354	0.17088	0.664791
KP13_01994	-	hypothetical protein	-0.165586	-2.69613	-2.43364	-0.493582	-1.99795
KP13_01997	arcA	Aerobic respiration control protein arcA	-0.0796648	1.36928	1.45933	0.150103	1.73509
KP13_01998	creD	Inner membrane protein CreD	0.00743879	-0.0106243	0.0805535	-0.33741	-0.988081
KP13_01999	creC	Sensor protein creC	-0.221346	-0.140504	-0.589256	0.35924	-0.154626
KP13_02000	creB	Transcriptional regulatory protein creB	-0.553108	0.204795	-0.0521199	-0.0504306	0.95581
KP13_02001	creA	Protein creA	-0.330274	1.41176	1.38051	0.118868	1.40763
KP13_02002	rob	Right origin-binding protein	-0.0280937	0.267044	0.174797	0.00198466	-0.0344389
KP13_02003	gpmB	phosphoglycerate mutase	-0.223628	-1.20432	-1.61427	0.133843	-0.678008
KP13_02004	-	hypothetical protein	-0.0862355	-0.89961	-0.967413	0.0425249	-1.26439
KP13_02005	trpR	Trp operon repressor	0.185636	-1.72192	-1.96465	-0.0726927	-1.18675
KP13_02006	slt	Soluble lytic murein transglycosylase	0.153405	-0.615425	-0.539756	0.0609253	-0.349781
KP13_02007	-	putative ABC transporter ATP-binding protein	-0.103424	0.631576	0.915765	0.155918	0.0766889
KP13_02008	nadR	Trifunctional NAD biosynthesis/regulator protein NadR	-0.29767	1.80971	1.74147	0.145155	1.83975
KP13_02009	radA	DNA repair protein radA	-0.276521	0.430856	-0.0205055	-0.00412448	0.150261
KP13_02011	smp	Protein smp	0.122282	-0.582793	-0.996604	0.0420019	0.0621546
KP13_02012	lplA	Lipoate-protein ligase A	-0.0516049	-0.092515	-0.444781	0.0042899	0.112957
KP13_02013	deoD	Purine nucleoside phosphorylase deoD-type	0.31745	0.294881	0.0851008	0.216365	0.855633
KP13_02014	deoB	Phosphopentomutase	0.318798	1.23538	1.01219	0.311088	1.44049
KP13_02015	deoA	Thymidine phosphorylase	0.744078	0.547666	0.415264	0.0873908	1.09823
KP13_02016	deoC	Deoxyribose-phosphate aldolase	0.792958	0.793557	0.981853	-0.1888	1.60588
KP13_02017	-	putative transporter protein	0.117238	-0.199257	-0.275442	0.328047	1.17442
KP13_02018	-	putative deoxyribonuclease	0.04465	-1.34427	-1.57704	0.217726	-1.4533
KP13_02019	-	putative acyl transferase	-0.249736	-0.277459	-0.372005	-0.0866776	-0.841933
KP13_02020	-	putative amino acid/amine transport	0.223341	1.06914	0.264362	0.18377	2.78387
KP13_02023	prfC	Peptide chain release factor 3	-0.0107233	0.822358	0.867487	-0.0663762	-0.320835
KP13_02024	-	5'-nucleotidase	0.249555	-0.490084	-0.468078	0.10786	-0.241251
KP13_02025	-	GCN5-related N-acetyltransferase	0.398104	-0.482422	-1.26771	-0.0632712	-0.787347
KP13_02026	holD	DNA polymerase III subunit psi	-0.359868	-1.55075	-1.51765	-0.626621	-1.90576
KP13_02027	rsmC	Ribosomal RNA small subunit methyltransferase C	0.256256	-0.0501943	-0.275122	0.107518	-0.801982
KP13_02028	-	hypothetical protein	1.08973	-0.72083	-0.842109	0.190317	-0.42155
KP13_02029	-	hypothetical protein	0.564784	-1.80155	-2.38116	-0.840623	-1.88529
KP13_02030	-	hypothetical protein	0.063469	-1.10565	-1.68837	-0.402954	-0.864107
KP13_02031	-	Membrane-associated diguanylate cyclase	0.360159	1.38057	1.26967	-0.0524776	0.978022
KP13_02032	fhuF	Ferric iron reductase protein fhuF	0.247807	-1.83577	-2.14821	0.146231	-0.235934
KP13_02033	celB	Cellobiose permease IIC component	0.564291	-3.95228	-4.16819	0.72464	-2.09591
KP13_02034	-	YbaK/aminoacyl-tRNA synthetase-associated domain-containing protein	0.0877031	1.12517	0.906312	-0.136208	1.76045
KP13_02035	bgIJ	Transcriptional activator protein BglJ	0.434108	-0.438791	-0.747147	-0.0986251	-0.620448
KP13_02036	-	LuxR family transcriptional regulator	-0.205458	0.118205	0.875113	-0.72109	1.78982
KP13_02037	-	putative HTH-type transcriptional regulator	0.109979	1.6377	1.03103	0.148058	3.07641
KP13_02040	dxs	1-deoxy-D-xylulose-5-phosphate synthase	0.187061	-0.447045	-0.601001	0.247741	-0.479259
KP13_02041	-	Aldo/keto reductase domain-containing protein	-0.160572	0.0428273	-0.761729	0.0441429	1.24445
KP13_02042	pgpA	Phosphatidylglycerophosphatase A	0.175588	-0.327375	-0.496551	0.109883	-0.552453
KP13_02043	thiL	Thiamine-monophosphate kinase	0.130211	-0.0344662	0.0335188	0.00826378	-0.642875
KP13_02044	nusB	N utilization substance protein B	0.151959	-0.109863	0.352001	0.154258	-1.17464
KP13_02045	ribH	6,7-dimethyl-8-ribityllumazine synthase	-0.193814	-1.28627	-0.770388	0.0138972	-2.03238
KP13_02046	ribD	Riboflavin biosynthesis bifunctional protein ribD	0.197965	-2.38366	-2.56451	-0.296111	-2.57547
KP13_02047	nrdR	Transcriptional repressor nrdR	-0.168726	0.552691	0.583397	0.116511	0.447414
KP13_02048	-	putative lipoprotein	-0.38181	-1.17696	-0.930555	-0.513021	-0.631694
KP13_02049	tsx	Nucleoside-specific channel-forming protein tsx	0.636705	2.42896	2.70396	0.130319	2.53731
KP13_02050	-	DeoR family transcriptional regulator	-0.0907758	-0.715423	-1.30146	0.105775	1.02622
KP13_02051	-	Glyoxalase/bleomycin resistance domain-containing protein	-0.489663	-0.17039	-1.42361	-0.668233	-2.00902
KP13_02052	secF	Protein-export membrane protein secF	-0.270218	-0.0903436	0.269007	0.103447	-0.797163
KP13_02053	secD	Protein-export membrane protein secD	-0.0504664	-0.0619818	0.270658	0.162537	-0.815919
KP13_02054	-	Preprotein translocase subunit	-0.12636	0.120793	0.772935	-0.125422	-0.322635
KP13_02055	tgt	Queuine tRNA-ribosyltransferase	-0.451075	0.58026	0.665491	-0.126103	-0.123364
KP13_02056	queA	S-adenosylmethionine:tRNA ribosyltransferase-isomerase	0.0842435	-0.0650949	-0.405452	0.189321	-1.17605
KP13_02057	-	hypothetical protein	0.125383	-3.71744	-3.74052	0.564384	-2.49732
KP13_02058	acpH	Acyl carrier protein phosphodiesterase	-0.221151	-2.08375	-2.12941	-0.0644449	-1.40599
KP13_02059	-	putative peroxiredoxin	0.265722	2.51772	3.14898	0.0462716	1.55075
KP13_02060	ulaC	putative ascorbate-specific phosphotransferase enzyme IIA component ulaC	-0.351437	-0.806569	-0.664511	0.0148732	1.49622
KP13_02061	-	putative phosphotransferase system, lactose/cellobiose-specific IIB subunit	-0.328434	0.117929	0.258722	-0.250685	2.0272
KP13_02062	ulaA	putative ascorbate-specific permease IIC component ulaA	-0.330127	0.436148	0.33509	-0.110153	2.66145
KP13_02063	-	Carbohydrate/purine kinase domain-containing protein	-0.371338	-0.494472	-0.438741	-0.186752	2.34108
KP13_02064	fba	Fructose-bisphosphate aldolase	-0.14216	-0.550265	-0.625156	-0.0797029	2.38454
KP13_02065	-	putative amidohydrolase	0.361305	-1.62042	-2.21113	-0.228712	0.145248
KP13_02066	-	antibiotic biosynthesis monooxygenase	0.730828	0.18642	0.601869	0.782631	2.3296
KP13_02067	-	Isochorismatase domain-containing protein	1.03816	5.95787	3.14575	0.439327	3.8686
KP13_02068	-	hypothetical protein	-	-	-	-	-
KP13_02069	-	LysR family transcriptional regulator	-0.00484597	0.538498	1.95694	0.199961	-1.53031
KP13_02070	malZ	Maltodextrin glucosidase	-0.392997	-4.44692	-1.4713	-0.517271	-6.00175
KP13_02071	proY	Proline-specific permease proY	-0.164552	-0.767143	-0.64463	-0.332259	-1.47938
KP13_02072	brnQ	Branched-chain amino acid transport system 2 carrier protein	0.46758	-0.472409	-0.667253	0.0128111	-1.32517
KP13_02073	-	hypothetical protein	1.04864	-0.860625	-0.745264	0.0828068	-1.87429
KP13_02074	phoR	Phosphate regulon sensor protein phoR	0.785956	1.10145	0.987515	0.385305	1.20412
KP13_02075	phoB	Phosphate regulon transcriptional regulatory protein phoB	0.410895	1.29989	1.23752	0.246106	1.50418
KP13_02076	sbcD	Nuclease sbcCD subunit D	0.222462	-0.16428	-0.506091	0.0381106	-0.962779
KP13_02078	mak	Fructokinase	0.0620762	-0.30703	-0.405289	0.142902	-0.269918
KP13_02079	rdgC	Recombination-associated protein rdgC	-0.175246	1.51537	1.68228	0.154619	1.1868
KP13_02080	-	hypothetical protein	-0.299617	1.30614	1.04554	0.123969	0.985457
KP13_02081	aroM	Protein aroM	-0.401628	2.71863	2.56565	0.153257	2.82276
KP13_02082	-	hypothetical protein	0.136487	-1.26835	-1.14103	-0.0848307	-1.04345
KP13_02085	-	hypothetical protein	-0.0391164	-1.26332	-0.714303	0.170686	-1.1706
KP13_02086	-	hypothetical protein	-0.419503	-2.29672	-2.84112	0.136723	-2.56318
KP13_02087	proC	Pyrroline-5-carboxylate reductase	-0.165032	0.41527	0.305539	-0.105617	0.851302
KP13_02088	psiF	Phosphate starvation-inducible protein psiF	0.460422	1.06976	0.439001	-0.164555	2.161
KP13_02089	phoA	Alkaline phosphatase	0.00180319	3.02105	2.46862	0.178822	2.95119
KP13_02090	iraP	Anti-adapter protein iraP	-0.0330103	2.90661	3.00116	-0.0508979	3.00132
KP13_02091	mdtG	Multidrug resistance protein mdtG	0.365853	0.562495	0.254683	-0.809215	0.000169686
KP13_02092	-	Extensin-like protein	0.03982	-1.77343	-2.43905	0.219287	-0.576727
KP13_02094	-	hypothetical protein	-1.94543	3.07617	2.33954	-1.45335	0.667392
KP13_02095	-	Inner membrane protein	0.798742	-2.45979	-2.56269	0.355747	-1.27317
KP13_02097	-	hypothetical protein	0.647708	-0.933173	-0.815902	-0.122117	-1.64933
KP13_02099	-	putative isochorismatase	0.581643	-0.781711	-0.529685	-0.347151	-3.1795
KP13_02100	-	hypothetical protein	-	-	-	-	-
KP13_02101	ampH	Penicillin-binding protein ampH	0.136204	-1.37294	-1.37669	0.373774	-1.93919
KP13_02102	hemB	Delta-aminolevulinic acid dehydratase	0.466723	-0.62133	-0.392285	-0.0769429	-1.51251
KP13_02103	-	hypothetical protein	0.550176	1.19846	1.31023	0.156663	0.513864
KP13_02104	-	putative acyltransferase	0.236012	0.53255	0.356407	-0.206824	-0.215305
KP13_02105	tauD	Alpha-ketoglutarate-dependent taurine dioxygenase	-0.37995	-0.793362	-0.706034	0.0169255	0.709397
KP13_02106	tauC	Taurine transport system permease protein tauC	-	-	-	-	-
KP13_02107	tauB	Taurine import ATP-binding protein TauB	-	-	-	-	-
KP13_02108	tauA	Taurine-binding periplasmic protein	0.376875	0.831102	-1.27311	0.165215	2.65166
KP13_02109	mmuM	Homocysteine S-methyltransferase	-0.293633	-4.04966	-4.16688	-0.960977	-1.78611
KP13_02110	mmuP	putative S-methylmethionine permease	-0.906661	-0.449416	-1.14579	-0.642381	-1.54394
KP13_02111	-	putative amino acid permease	1.11718	0.235941	-0.539604	1.18653	0.219911
KP13_02112	-	Ethanolamine ammonia-lyase heavy chain	-0.528763	-0.0850436	-0.967135	0.00415292	0.78639
KP13_02113	-	Ethanolamine ammonia-lyase light chain	0.137632	0.181877	-1.2716	0.24897	1.51394
KP13_02114	-	hypothetical protein	-	-	-	-	-
KP13_02115	-	branched-chain amino-acid ABC transport system periplasmic binding protein	0.496872	0.416826	0.190723	0.10274	1.75169
KP13_02116	-	branched-chain amino acid transport system permease	0.299563	1.83204	1.05747	-0.0463302	0.985064
KP13_02117	-	branched-chain amino acid transport system permease	0.264404	0.726904	0.113397	0.888731	0.249002
KP13_02118	-	branched-chain amino acid transport ATP-binding protein	-0.40232	-1.04457	-1.25245	-0.225472	-1.13366
KP13_02119	-	branched-chain amino acid transport ATP-binding protein	-0.315119	-2.35996	-3.47976	0.297748	-1.10281
KP13_02120	-	hypothetical protein	-0.162374	-0.46617	-0.103383	-0.11567	-0.478391
KP13_02121	-	hypothetical protein	-	-	-	-	-
KP13_02122	-	Amino acid ABC superfamily ATP binding cassette transporter, binding protein	0.358282	-1.10381	-2.13158	-0.246324	-0.444387
KP13_02123	-	Amino acid ABC superfamily ATP binding cassette transporter, ABC protein	-0.284908	0.582016	-0.703888	-0.904732	-0.719849
KP13_02124	-	Amino acid ABC superfamily ATP binding cassette transporter, membrane protein	-	-	-	-	-
KP13_02125	-	Amino acid ABC superfamily ATP binding cassette transporter, membrane protein	-	-	-	-	-
KP13_02126	-	hypothetical protein	0.294542	1.23517	-0.404924	0.792075	0.49336
KP13_02127	-	hypothetical protein	-0.408945	0.211549	-0.00702666	-0.213451	0.495607
KP13_02128	-	hypothetical protein	-0.058768	0.321911	-0.353802	-0.051389	-0.102224
KP13_02129	-	matC family protein	0.0795678	1.89092	2.48007	0.406817	2.02754
KP13_02130	matB	fimbrillin matB	-1.03426	-1.49387	-1.40082	-1.18936	0.813645
KP13_02131	matA	putative HTH-type transcriptional regulator matA	-1.61146	0.872071	0.184696	-2.22153	-0.198839
KP13_02132	phnC	Phosphonates import ATP-binding protein PhnC	-1.38011	5.66819	3.25085	-1.01827	0.380768
KP13_02133	-	Phosphonates-binding periplasmic protein	-0.155506	-0.0265821	-0.971012	-0.306499	0.153682
KP13_02134	-	Phosphonate transport system permease protein	-	-	-	-	-
KP13_02135	-	Phosphonate transport system permease protein	0.949081	0.0728332	0.350996	0.283338	0.271443
KP13_02136	-	hypothetical protein	-	-	-	-	-
KP13_02137	-	HAD-superfamily hydrolase	-0.273026	-1.35698	-1.72982	-0.46562	-1.24478
KP13_02138	-	hypothetical protein	2.2055	-1.14242	-1.01695	0.525044	-0.498334
KP13_02139	nlpC	putative lipoprotein nlpC	0.0185545	1.87892	2.1753	0.278644	1.72987
KP13_02140	phoE	Outer membrane pore protein E	-0.283639	1.32008	1.00262	-0.23033	1.05012
KP13_02141	proB	Glutamate 5-kinase	0.122583	0.21955	0.157507	0.308422	-0.638109
KP13_02142	proA	Gamma-glutamyl phosphate reductase	0.218498	0.488191	0.721786	0.394772	-0.292156
KP13_02143	-	Site-specific recombinase, phage integrase family	0.479654	0.0337298	-0.212142	-0.340957	-0.559089
KP13_02144	-	hypothetical protein	-	-	-	-	-
KP13_02145	-	hypothetical protein	-	-	-	-	-
KP13_02146	-	hypothetical protein	-	-	-	-	-
KP13_02147	-	putative transposase	0.484457	0.394357	-0.0494809	0.332998	-0.173019
KP13_02148	-	hypothetical protein	3.97255	-1.92416	-1.4941	-0.215361	-1.91947
KP13_02149	-	hypothetical protein	-	-	-	-	-
KP13_02150	-	Adhesion domain-containing protein	0.419886	1.81374	1.90134	0.314435	1.80228
KP13_02151	-	putative fimbrial protein	0.177717	0.194552	0.408006	-0.341243	0.406617
KP13_02152	-	Pili assembly chaperone	-0.237106	2.38136	2.1285	-0.272201	2.11502
KP13_02153	-	Fimbrial biogenesis outer membrane usher protein	0.139686	1.3988	1.40171	-0.109186	1.75876
KP13_02154	-	putative fimbrial protein	-	-	-	-	-
KP13_02156	smfA	Fimbria A protein	0.210524	3.11982	1.02623	0.128114	1.16158
KP13_02158	tktA	Transketolase 1	0.112374	-0.474869	0.34648	0.00917695	-0.738455
KP13_02159	epd	D-erythrose-4-phosphate dehydrogenase	-0.137876	-0.120747	0.030719	-0.206754	-0.841816
KP13_02160	pgk	Phosphoglycerate kinase	-0.278465	0.798083	1.33451	-0.234374	-0.261216
KP13_02161	fbaA	Fructose-bisphosphate aldolase class 2	-0.208399	-0.936468	-0.0989309	-0.0891645	-1.7058
KP13_02162	mscS	Small-conductance mechanosensitive channel	0.175914	0.751137	1.22237	0.300884	0.503327
KP13_02166	iciA	Chromosome initiation inhibitor	-0.465945	-0.357737	-0.487402	0.021935	-0.166759
KP13_02167	rpiA	Ribose-5-phosphate isomerase A	-0.0857946	0.677902	0.984703	0.15766	0.678407
KP13_02168	-	hypothetical protein	1.6503	-3.35783	-2.8973	-0.407133	-1.91174
KP13_02169	serA	D-3-phosphoglycerate dehydrogenase	0.289083	0.611643	0.587639	0.0561692	-0.663816
KP13_02170	-	5-formyltetrahydrofolate cyclo-ligase family protein	0.403961	-1.80785	-1.75248	0.0922963	-1.23763
KP13_02173	pepP	Xaa-Pro aminopeptidase	-0.105793	-0.650309	-0.547489	0.188651	-0.888438
KP13_02174	ubiH	2-octaprenyl-6-methoxyphenol hydroxylase	0.375654	-2.07921	-3.25156	0.387218	-1.87719
KP13_02175	visC	Protein visC	0.224538	0.675221	0.031102	-0.237736	0.899591
KP13_02177	gcvH	Glycine cleavage system H protein	-0.259056	-0.535607	-0.49544	-0.0300647	0.0381697
KP13_02179	gcvP	Glycine dehydrogenase	-0.32626	0.451371	0.279126	-0.000562203	0.550052
KP13_02180	-	oxidoreductase	0.17951	-0.945556	-1.49948	0.104806	-0.87682
KP13_02182	-	transposase for insertion sequence element ISKpn1	0.0156519	-0.697167	-0.8545	-0.419961	-0.889857
KP13_02183	-	hypothetical protein	-	-	-	-	-
KP13_02184	-	hypothetical protein	-0.595428	2.29247	2.14919	0.42681	0.65855
KP13_02185	-	hypothetical protein	0.459606	-1.60407	-2.63995	-0.519252	-0.603071
KP13_02186	-	hypothetical protein	0.388768	-0.778588	-1.13002	0.176452	-0.479297
KP13_02187	bglA	6-phospho-beta-glucosidase bglA	0.0359703	0.865095	1.03166	0.276322	1.62681
KP13_02188	-	hypothetical protein	0.26124	0.521913	0.61686	-0.0611993	0.43807
KP13_02190	-	putative inner membrane protein	-0.0616286	0.2035	0.00640919	0.0322022	1.05302
KP13_02191	-	tRNA-modifying protein	-0.062562	0.192386	0.131787	0.194851	0.395989
KP13_02192	-	hypothetical protein	0.154162	-0.8647	-0.79102	-0.224224	-0.440282
KP13_02193	-	hypothetical protein	-0.248633	-0.615759	-0.80917	-0.0678637	-0.138694
KP13_02194	fldB	Flavodoxin-2	0.0644323	0.0757741	-0.218585	-0.16472	-0.407047
KP13_02195	xerD	Tyrosine recombinase xerD	-0.371825	-1.22456	-1.40598	0.270037	-0.934598
KP13_02196	dsbC	Thiol:disulfide interchange protein DsbC	-0.56632	-1.16381	-1.10048	0.184177	-1.06657
KP13_02197	recJ	Single-stranded-DNA-specific exonuclease recJ	-0.313782	-1.48153	-1.57839	0.144678	-1.84941
KP13_02198	prfB	Peptide chain release factor 2	-0.158842	0.372145	0.598742	0.136639	-0.71303
KP13_02199	lysS	Lysyl-tRNA synthetase	-0.257034	0.536874	0.643804	0.06349	-0.420318
KP13_02200	idi	Isopentenyl-diphosphate Delta-isomerase	0.0686495	0.141703	0.0246198	-0.235745	0.0860643
KP13_02201	-	putative lipoprotein	0.252286	-0.295704	-0.156846	0.151324	0.10931
KP13_02202	-	TCR/tet family transporter	-0.00348221	-1.29266	-1.39452	-1.04396	-0.961888
KP13_02204	-	hypothetical protein	-0.310693	-0.720675	-0.247038	-0.108909	-0.101332
KP13_02205	-	putative oxidoreductase	0.66013	-0.840956	-0.416005	-0.100252	0.815617
KP13_02206	kefF	Glutathione-regulated potassium-efflux system ancillary protein	-0.149927	-0.567833	-0.109302	-0.754248	1.78987
KP13_02207	-	hypothetical protein	0.119818	1.4734	1.6742	-0.294678	0.159071
KP13_02208	-	Putative transcriptional regulator	-0.0788566	2.18086	2.42232	0.0666594	1.91234
KP13_02209	-	hypothetical protein	0.00437428	-0.679151	-1.54232	0.398473	-1.09928
KP13_02210	-	hypothetical protein	0.0289778	-0.438107	-0.473097	0.0841968	-0.377005
KP13_02211	-	hypothetical protein	0.221341	-1.16294	-0.992939	0.220877	-0.987034
KP13_02212	arsR	Arsenical resistance operon repressor	1.28363	0.749663	0.704512	-0.124799	1.23567
KP13_02213	arsB	Arsenic efflux pump protein	0.552973	-0.0260898	-0.322939	0.251892	0.316719
KP13_02214	arsC	Arsenate reductase	0.0325787	-0.729223	-1.15023	0.131371	-0.412067
KP13_02215	-	PTR2/POT transporter family protein	0.302811	1.37941	1.45055	0.261713	1.70835
KP13_02216	-	MSF superfamily transporter	-0.716195	-2.4341	-2.68015	-0.172546	-0.600166
KP13_02217	mdtP	Multidrug resistance outer membrane protein mdtP	0.300104	-2.48383	-2.36364	-0.385428	-1.87363
KP13_02218	mdtO	Multidrug resistance protein mdtO	0.457953	-1.77679	-1.92033	-0.0439671	-1.16894
KP13_02219	mdtN	Multidrug resistance protein mdtN	0.561777	-0.538918	-0.500352	0.354163	-0.192927
KP13_02220	-	oxidoreductase, aldo/keto reductase family protein	0.221383	-0.696107	-0.537159	-0.423963	-1.17291
KP13_02221	-	hypothetical protein	-0.324899	-0.854875	-0.834584	-0.0568246	-0.416852
KP13_02222	-	acyltransferase domain-containing protein	-0.276702	0.237565	0.10985	-0.181859	0.534802
KP13_02223	fimK	Protein finK	-0.253643	-1.32812	-1.39051	-0.19781	-1.22589
KP13_02224	fimH	Protein fimH	0.0571547	-2.13773	-1.06314	-0.291738	-2.5541
KP13_02225	fimG	Protein fimG	-0.587311	-1.32489	0.152505	-1.08502	-2.56182
KP13_02226	fimF	Protein fimF	0.0245749	-2.62562	-0.381418	0.590141	-3.06799
KP13_02227	fimD	Outer membrane usher protein fimD	-0.26113	-2.53542	-1.23069	-0.423864	-2.06646
KP13_02229	fimI	Fimbrin-like protein fimI	-1.21912	-2.92139	1.31536	-1.27857	-3.43568
KP13_02230	fim	Fimbrial subunit type 1	-1.19345	-3.73417	-0.440215	-1.29402	-3.22099
KP13_02231	fimE	Type 1 fimbriae regulatory protein fimE	0.562956	1.60188	2.03475	0.210226	1.80188
KP13_02232	fimB	Type 1 fimbriae regulatory protein fimB	0.0932584	0.068983	0.00403981	-0.64133	-0.401028
KP13_02234	-	Putative nickel/cobalt efflux system	0.278813	1.07382	0.819614	-0.451745	1.49999
KP13_02235	-	hypothetical protein	-0.432918	0.0906303	-1.07545	0.399813	0.917237
KP13_02236	-	hypothetical protein	0.40998	-0.550828	-0.610704	0.125959	-0.63633
KP13_02237	-	hypothetical protein	0.40447	0.459464	1.17958	-0.55202	-0.0486759
KP13_02240	mrkC	Outer membrane usher protein mrkC	-1.11115	-1.95014	-1.87126	-0.0244303	-3.33317
KP13_02241	mrkD	Fimbria adhesin protein	-1.10627	-2.5362	-1.92548	0.010569	-3.63495
KP13_02242	mrkF	Protein mrkF	-0.798386	-1.79431	-1.31517	-0.202819	-2.62087
KP13_02243	-	hypothetical protein	0.454739	1.83513	2.15025	-0.223035	1.01392
KP13_02244	-	hypothetical protein	0.0128464	-2.67396	-2.07614	-0.0697792	-2.59741
KP13_02245	-	hypothetical protein	-0.524522	-2.11467	-1.34485	-0.960913	-2.88482
KP13_02246	-	Putative oxidoreductase	0.733863	-1.14018	-1.0209	-0.0785282	-1.02736
KP13_02248	-	hypothetical protein	-0.0896442	-0.477732	-1.28174	-0.531337	-0.239349
KP13_02249	-	hypothetical protein	-0.359798	-0.423394	-0.695749	-0.0883261	0.010453
KP13_02250	-	putative acetyl-CoA acetyltransferase	0.390425	0.410686	0.0828689	0.153964	1.9064
KP13_02251	-	putative 26 kDa outer membrane porin	0.247062	-0.269032	-0.354842	-3.4933	-0.494373
KP13_02252	-	Oligogalacturonate lyase	0.179912	1.26301	1.09176	-1.2217	1.40558
KP13_02253	-	hypothetical protein	-	-	-	-	-
KP13_02254	kduD	2-dehydro-3-deoxy-D-gluconate 5-dehydrogenase	0.271879	-0.189823	-0.528942	-1.68405	-0.10537
KP13_02256	cscR	Sucrose operon repressor	-0.318379	0.247773	-0.150234	-0.120338	0.593611
KP13_02257	-	hypothetical protein	-	-	-	-	-
KP13_02258	rafB	Raffinose permease	-0.00659635	0.410248	-0.237266	-0.0036466	0.970899
KP13_02260	-	glycoporin RfaY	0.100837	2.79206	1.88973	0.217301	4.00421
KP13_02261	-	Putative ABC transporter substrate-binding protein	0.485259	1.54283	1.4552	-1.92925	2.8779
KP13_02262	ugpC	sn-glycerol-3-phosphate import ATP-binding protein UgpC	0.292961	2.06375	2.1899	-1.56804	2.83498
KP13_02263	-	putative ABC transporter permease protein	0.0827998	1.87158	2.09482	-1.19985	2.58164
KP13_02264	-	putative ABC transporter permease protein	0.306645	2.03667	2.02903	-1.13658	3.61059
KP13_02265	-	hypothetical protein	-0.0949855	1.2786	1.15854	-0.445897	0.869122
KP13_02266	lysR	Transcriptional activator protein lysR	0.10608	-1.96465	-2.2938	0.436306	-0.389472
KP13_02267	lysA	Diaminopimelate decarboxylase	0.199204	-0.281037	-0.603645	0.494124	-1.5842
KP13_02270	licC	Lichenan permease IIC component	-0.165341	1.27763	1.51869	0.510369	1.04616
KP13_02271	gmuD	6-phospho-beta-glucosidase gmuD	0.0646	-0.506574	-0.0780588	0.119498	-0.0694357
KP13_02272	uxuR	Uxu operon regulator	-0.0854145	-0.0510452	-0.874461	0.224616	0.357084
KP13_02273	galR	HTH-type transcriptional regulator galR	-0.266231	-1.60689	-2.0322	0.127301	-0.661742
KP13_02274	-	hypothetical protein	-0.39069	-2.44637	-1.4486	-0.84156	-2.07647
KP13_02275	aas	Bifunctional protein aas	0.285883	-0.122465	0.208133	0.17527	-0.232864
KP13_02277	tas	Protein tas	-0.0774914	-0.590381	-0.327991	0.107763	-0.673108
KP13_02278	-	hypothetical protein	-1.246	1.03928	-0.0240103	-1.18922	-0.46871
KP13_02280	-	putative inner membrane protein	0.719206	0.159755	0.677695	0.34999	-0.377553
KP13_02281	mutH	DNA mismatch repair protein mutH	0.0318241	-2.20841	-2.54274	0.728808	-0.0652126
KP13_02282	-	hypothetical protein	1.39324	-2.68417	-2.41087	0.729535	-0.49242
KP13_02283	rppH	RNA pyrophosphohydrolase	0.0303828	0.0356111	0.0516764	-0.0118656	0.365799
KP13_02285	lgt	Prolipoprotein diacylglyceryl transferase	0.129556	-1.40214	-1.59754	-0.00113065	-1.52542
KP13_02286	thyA	Thymidylate synthase	0.0427423	0.177319	0.222663	0.114183	-0.201883
KP13_02287	-	hypothetical protein	-0.139072	-2.10585	-3.16701	0.503746	-1.38228
KP13_02289	-	hypothetical protein	-	-	-	-	-
KP13_02290	-	hypothetical protein	-1.90401	-5.7833	-5.88311	-1.90999	-4.65444
KP13_02291	recC	Exodeoxyribonuclease V gamma chain	-0.221152	-0.795252	-1.0812	0.420095	-0.374635
KP13_02292	ptrA	Protease 3	-0.127266	-0.378814	-0.274359	0.106715	-0.654871
KP13_02293	recB	Exodeoxyribonuclease V beta chain	-0.113307	-1.50881	-1.77289	-0.0950888	-1.74992
KP13_02294	recD	Exodeoxyribonuclease V alpha chain	-0.539194	-2.74275	-3.09084	-0.244877	-2.45799
KP13_02295	-	hypothetical protein	0.186105	-2.17544	-2.12971	-0.694163	-2.57973
KP13_02296	argA	Amino-acid acetyltransferase	-0.309014	-0.644587	-0.658893	-0.0668574	-0.168692
KP13_02298	cobD	Threonine-phosphate decarboxylase	0.12433	-1.88109	-2.133	0.507495	-1.73716
KP13_02299	-	putative propanediol utilization protein	-0.459843	-2.14597	-2.59803	-0.470093	-1.74052
KP13_02300	pduW	putative propionate kinase	0.611825	-4.54248	-4.09136	-0.0662209	-1.83534
KP13_02301	pduV	Propanediol utilization protein pduV	0.566706	-6.23502	-6.01147	-0.39992	-3.48833
KP13_02302	pduU	Propanediol utilization protein pduU	0.525532	-4.39714	-3.27086	0.108568	-2.22877
KP13_02303	-	putative propanediol utilization proteni	0.949593	-5.49517	-4.73921	0.952974	-2.73143
KP13_02304	-	Aldehyde dehydrogenase domain-containing protein	-0.222297	-4.27769	-3.75401	-0.178527	-2.5546
KP13_02305	-	putative propanol dehydrogenase	0.326375	-4.39351	-4.40722	0.0337855	-2.71833
KP13_02306	eutE	Ethanolamine utilization protein eutE	0.359004	-3.6702	-3.20863	-0.203872	-1.89395
KP13_02307	-	Propanediol utilization B12-related protein	-0.591056	-5.33249	-5.08702	-0.890537	-3.13763
KP13_02308	-	putative propanediol utilization protein	0.390024	-12.6914	-12.949	-2.26021	-6.87544
KP13_02309	-	putative propanediol utilization protein	-1.10341	-5.51683	-6.57105	0.149107	-3.72561
KP13_02310	pduL	Phosphate propanoyltransferase	-0.411552	-4.46398	-4.00479	-0.774045	-2.50625
KP13_02311	-	putative propanediol utilization protein	0.24213	-3.89339	-3.95774	-0.18005	-1.71988
KP13_02312	pduA	Propanediol utilization protein pduA	-2.12369	-4.23757	-3.00229	-0.200966	-1.37698
KP13_02313	pduH	Propanediol utilization protein PduH	-0.904112	-5.66752	-5.28765	-0.201407	-3.54657
KP13_02314	ddrA	Diol dehydratase-reactivating factor alpha subunit	-0.0837763	-4.13699	-3.49901	-0.318712	-2.07796
KP13_02315	pduE	Propanediol dehydratase small subunit	0.230629	-4.13021	-3.66573	0.334843	-1.99774
KP13_02316	pduD	Propanediol dehydratase medium subunit	-0.204181	-4.25569	-3.71899	0.0391467	-1.99786
KP13_02317	pduC	Propanediol dehydratase large subunit	0.0967992	-2.81044	-2.18928	0.0321855	-1.27339
KP13_02321	pduF	Propanediol diffusion facilitator	0.250713	-2.36895	-2.23778	-0.315376	-1.63457
KP13_02323	-	hypothetical protein	0.423279	0.196605	0.0957755	-0.494732	0.167924
KP13_02324	cbiA	Cobyrinic acid A,C-diamide synthase	0.0869233	-0.574726	-0.962466	-0.361824	-0.363645
KP13_02325	cobD	Cobalamin biosynthesis protein cobD	-0.0807669	-1.19191	-1.65857	-0.426109	-0.610385
KP13_02326	cbiC	Cobalt-precorrin-8X methylmutase	0.0331366	0.36458	0.0558782	-0.0482567	0.679016
KP13_02327	cbiD	Putative cobalt-precorrin-6A synthase	0.0309562	-0.333412	-0.791616	-0.291156	-0.0463242
KP13_02329	cbiT	putative cobalt-precorrin-6Y C(15)-methyltransferase	0.307973	-3.2246	-4.29943	-0.437166	-2.66344
KP13_02331	cbiG	Protein cbiG	0.0717792	-1.94217	-2.70891	-0.234874	-1.38885
KP13_02332	cbiH	Cobalt-precorrin-3B C(17)-methyltransferase	0.186913	-0.60492	-0.885191	-0.334584	-0.0975469
KP13_02333	cbiJ	Cobalt-precorrin-6A reductase	-0.0932168	-1.3166	-1.50051	-0.466886	-1.03899
KP13_02334	cbiK	Sirohydrochlorin cobaltochelatase	0.20811	-1.73111	-1.85491	-0.497733	-1.09155
KP13_02335	cbiL	Cobalt-precorrin-2 C(20)-methyltransferase	0.127303	-1.55799	-2.53547	-0.270567	-1.54816
KP13_02336	cbiM	Protein cbiM	0.593709	-2.30404	-2.24172	-0.311258	-1.25252
KP13_02337	cbiN	Cobalt transport protein cbiN	0.295933	-0.0926816	-0.326842	-0.505874	-1.20624
KP13_02338	cbiQ	Cobalt transport protein CbiQ	0.00919979	-3.26447	-3.52932	-0.463365	-1.94621
KP13_02339	cbiO	Cobalt import ATP-binding protein CbiO	0.515488	-2.69497	-2.91271	-0.518738	-2.27129
KP13_02340	cobQ	Cobyric acid synthase	-0.0277705	-2.74669	-3.11727	-0.446477	-2.28812
KP13_02341	cobU	Bifunctional adenosylcobalamin biosynthesis protein cobU	0.4235	-3.41268	-3.67834	-0.140724	-2.1863
KP13_02342	cobT	Nicotinate-nucleotide--dimethylbenzimidazole phosphoribosyltransferase	0.616149	-3.85098	-3.81266	-0.192594	-2.80412
KP13_02343	mltA	Membrane-bound lytic murein transglycosylase A	-0.181543	-0.0469728	0.115382	0.161883	0.0967017
KP13_02344	-	moeB family protein	-0.286235	0.0451587	-0.24824	0.0992506	0.157209
KP13_02345	-	putative sufE-like protein	-0.270498	-0.218876	-0.538388	0.210007	-0.286102
KP13_02346	csdA	Cysteine sulfinate desulfinase	-0.0898491	-1.21229	-1.60018	-0.230266	-0.446367
KP13_02347	-	putative lipoprotein	0.133261	-0.801219	-0.851211	-0.0165975	0.327378
KP13_02348	gcvA	Glycine cleavage system transcriptional activator	0.173388	0.265578	0.292654	0.0894554	-0.756606
KP13_02349	-	putative inner membrane protein	0.0816288	-0.244721	-0.117119	-0.0931866	-0.981996
KP13_02350	rlmM	Ribosomal RNA large subunit methyltransferase M	0.454743	0.118475	-0.237533	0.151767	-0.903749
KP13_02351	fucR	L-fucose operon activator	-0.106929	1.29223	1.31835	-0.0794675	1.37654
KP13_02352	fucU	L-fucose mutarotase	-	-	-	-	-
KP13_02353	fucK	L-fuculokinase	-0.0193404	-0.875317	-0.550944	-0.4001	-0.00377317
KP13_02354	fucI	L-fucose isomerase	0.181753	-1.18628	-1.55156	-0.101071	0.601591
[truncated: 3,853 more rows]
