# Supplementary material for: The polymyxin B-induced transcriptomic response of a clinical, multidrug-resistant Klebsiella pneumoniae involves multiple regulatory elements and intracellular targets
Source: BMC Genomics. 2016 Oct 25;17(Suppl 8):737. doi: 10.1186/s12864-016-3070-y (PMC5088521; doi:10.1186/s12864-016-3070-y)
Supplement: Additional file 7: — Modules of co-expressed genes as revealed by weighted gene correlation network analysis. Description: Reported are the modules (labeled by different colours) to which each gene belongs, as well as the associated Gene Ontology terms. (XLS 734 kb) [file 12864_2016_3070_MOESM7_ESM.xls]

## Sheet: Additional_file
Locus in Kp13	Module	GO_ids	Replicon	Gene	Product
KP13_00032	black	GO:0006810 GO:0005887 GO:0035435 GO:0016020 GO:0005315	chr	pstA	Phosphate transport system permease protein pstA
KP13_00033	black	GO:0005315 GO:0035435 GO:0016020 GO:0006817 GO:0016887 GO:0015415 GO:0005524	chr	pstB	Phosphate import ATP-binding protein pstB ABC phosphate transporter
KP13_00034	black	GO:0005737 GO:0045936 GO:0030643	chr	phoU	Phosphate transport system protein phoU
KP13_00052	black	GO:0016787	chr	-	Phosphatase
KP13_00087	black		chr	-	hypothetical protein
KP13_00138	black		chr	-	hypothetical protein
KP13_00258	black	GO:0003700 GO:0006355 GO:0003677	chr	kdgR	HTH-type transcriptional regulator kdgR
KP13_00308	black	GO:0006508 GO:0004222 GO:0008237	chr	prlC	Oligopeptidase A
KP13_00392	black	GO:0003993 GO:0030288	chr	aphA	Class B acid phosphatase
KP13_00435	black	GO:0017153 GO:0006835 GO:0016020	chr	gltP	Proton glutamate symport protein
KP13_00477	black		chr	perC	PerC transcriptional activator
KP13_00506	black	GO:0003824 GO:0051536	chr	-	putative kamA family protein
KP13_00554	black	GO:0003824 GO:0042450 GO:0004056	chr	argH	Argininosuccinate lyase
KP13_00555	black	GO:0005737 GO:0003991 GO:0006526	chr	argB	Acetylglutamate kinase
KP13_00584	black	GO:0006355 GO:0003677 GO:0000160	chr	cpxR	Transcriptional regulatory protein cpxR
KP13_00628	black	GO:0000917 GO:0005525	chr	engB	putative GTP-binding protein engB
KP13_00662	black	GO:0005737 GO:0008652 GO:0050661 GO:0051287 GO:0006520 GO:0016620 GO:0009089 GO:0009088 GO:0003942 GO:0009097 GO:0046983 GO:0009086 GO:0004073 GO:0055114	chr	asd	Aspartate-semialdehyde dehydrogenase
KP13_00686	black	GO:0006139 GO:0003676	chr	-	hypothetical protein
KP13_00802	black	GO:0003824 GO:0008152	chr	grcA	Autonomous glycyl radical cofactor
KP13_00814	black	GO:0003723 GO:0005622 GO:0005525	chr	era	GTP-binding protein Era
KP13_00816	black	GO:0005737 GO:0003824 GO:0033856 GO:0008615	chr	pdxJ	Pyridoxine 5'-phosphate synthase
KP13_00831	black	GO:0003824 GO:0004372 GO:0006563 GO:0030170 GO:0006544 GO:0016740	chr	glyA	Serine hydroxymethyltransferase
KP13_00833	black		chr	-	NAGC-like transcriptional regulator
KP13_00869	black	GO:0003938 GO:0003824 GO:0006164 GO:0055114 GO:0016491	chr	guaB	Inosine-5'-monophosphate dehydrogenase
KP13_00871	black	GO:0006310 GO:0015074 GO:0003677	chr	intS	Putative prophage CPS-53 integrase
KP13_00917	black		chr	-	hypothetical protein
KP13_00925	black		chr	-	hypothetical protein
KP13_00938	black	GO:0009295	chr	ndpA	Nucleoid-associated protein ndpA
KP13_00969	black		chr		CinA-like protein
KP13_00980	black	GO:0016891 GO:0042779	chr	rbn	Ribonuclease BN
KP13_01024	black	GO:0006633 GO:0003989 GO:0009317	chr	accD	Acetyl-coenzyme A carboxylase carboxyl transferase subunit beta
KP13_01034	black	GO:0003677	chr	-	hypothetical protein
KP13_01037	black	GO:0004252 GO:0030288 GO:0006508	chr	mepA	Penicillin-insensitive murein endopeptidase
KP13_01038	black	GO:0004107 GO:0009073	chr	aroC	Chorismate synthase
KP13_01039	black	GO:0006479 GO:0032775 GO:0005622 GO:0009007 GO:0008276 GO:0003676 GO:0008168 GO:0032259	chr	-	putative adenine-specific methylase
KP13_01078	black		chr	lpoA	Penicillin-binding protein activator LpoA
KP13_01257	black	GO:0016881 GO:0071555 GO:0009058 GO:0009252 GO:0016874 GO:0005524	chr	mpl	UDP-N-acetylmuramate:L-alanyl-gamma-D-glutamyl-meso-diaminopimelate ligase
KP13_01348	black	GO:0003824 GO:0050660 GO:0016614 GO:0008762 GO:0055114 GO:0016491	chr	murB	UDP-N-acetylenolpyruvoylglucosamine reductase
KP13_01350	black	GO:0005737 GO:0008152 GO:0015937 GO:0016301 GO:0004594 GO:0005524	chr	coaA	Pantothenate kinase
KP13_01354	black	GO:0006355 GO:0032784	chr	nusG	Transcription antitermination protein nusG
KP13_01368	black	GO:0003824 GO:0009228 GO:0036355	chr	thiG	Thiazole synthase
KP13_01471	black	GO:0004045	chr	pth	Peptidyl-tRNA hydrolase
KP13_01472	black	GO:0005525	chr	engD	GTP-dependent nucleic acid-binding protein engD
KP13_01567	black	GO:0006139 GO:0016818 GO:0008026 GO:0016787 GO:0003676 GO:0003677 GO:0005524	chr	-	putative ATP-dependent helicase
KP13_01591	black	GO:0010608 GO:0033592 GO:0003723 GO:0034057	chr	proQ	ProP effector
KP13_01621	black	GO:0006310 GO:0009379 GO:0009378 GO:0006281 GO:0003678 GO:0003677 GO:0005524	chr	ruvA	Holliday junction ATP-dependent DNA helicase ruvA
KP13_01634	black	GO:0005737 GO:0004812 GO:0004814 GO:0006420 GO:0000166 GO:0006418 GO:0005524	chr	argS	Arginyl-tRNA synthetase
KP13_01639	black	GO:0003824 GO:0005992	chr	otsB	Trehalose-phosphate phosphatase
KP13_01646	black		chr	-	hypothetical protein
KP13_01658	black		chr	-	hypothetical protein
KP13_01681	black		chr	-	putative inner membrane protein
KP13_01793	black	GO:0005737 GO:0003824 GO:0006520 GO:0016831	chr	ldcC	Lysine decarboxylase, constitutive
KP13_01808	black	GO:0006412	chr	frr	Ribosome-recycling factor
KP13_01810	black	GO:0005515 GO:0003746 GO:0006414 GO:0005622	chr	tsf	Elongation factor Ts
KP13_01814	black	GO:0009089 GO:0016740 GO:0008666	chr	dapD	2,3,4,5-tetrahydropyridine-2,6-dicarboxylate N-succinyltransferase
KP13_01854	black	GO:0016779 GO:0003723 GO:0006378 GO:0004652 GO:0006396	chr	pcnB	Poly(A) polymerase
KP13_01857	black	GO:0015940 GO:0004592	chr	panC	Pantothenate synthetase
KP13_01868	black		chr	-	hypothetical protein
KP13_01892	black	GO:0003824 GO:0009117 GO:1902560 GO:0003920 GO:0055114 GO:0016491	chr	guaC	GMP reductase
KP13_01895	black	GO:0006355 GO:0008270	chr	-	zinc-binding protein
KP13_01918	black	GO:0003824 GO:0050660 GO:0030976 GO:0003984 GO:0000287 GO:0009082	chr	ilvI	Acetolactate synthase isozyme 3 large subunit
KP13_01921	black	GO:0046912 GO:0003824 GO:0003852 GO:0009098 GO:0019752	chr	leuA	2-isopropylmalate synthase
KP13_01925	black	GO:0003824 GO:0016491 GO:0055114 GO:0010181	chr	-	putative oxidoreductase
KP13_01926	black	GO:0050661 GO:0004764 GO:0019632 GO:0055114	chr	aroE	Shikimate dehydrogenase
KP13_01935	black	GO:0015888 GO:0030975 GO:0005215 GO:0006810 GO:0048502 GO:0030288 GO:0005524	chr	thiB	Thiamine-binding periplasmic protein
KP13_01961	black	GO:0008324 GO:0015643 GO:0006813 GO:0006812 GO:0016021 GO:0051595 GO:0015299 GO:0019899 GO:0015503 GO:0005887 GO:0005886 GO:0015079 GO:0055085	chr	kefC	Glutathione-regulated potassium-efflux system protein kefC
KP13_01964	black	GO:0003824 GO:0006807 GO:0005524 GO:0046872	chr	carB	Carbamoyl-phosphate synthase large chain
KP13_02009	black	GO:0008094 GO:0006281 GO:0003677 GO:0003684 GO:0005524	chr	radA	DNA repair protein radA
KP13_02059	black	GO:0016209 GO:0051920 GO:0055114 GO:0016491	chr	-	putative peroxiredoxin
KP13_02079	black	GO:0006310	chr	rdgC	Recombination-associated protein rdgC
KP13_02139	black		chr	nlpC	putative lipoprotein nlpC
KP13_02167	black	GO:0009052 GO:0004751	chr	rpiA	Ribose-5-phosphate isomerase A
KP13_02191	black	GO:0005542 GO:0009451	chr	-	tRNA-modifying protein
KP13_02243	black		chr	-	hypothetical protein
KP13_02371	black	GO:0005215 GO:0016021 GO:0006810	chr	sdaC	Serine transporter
KP13_02415	black	GO:0005737 GO:0006571 GO:0004106 GO:0008977 GO:0004665 GO:0046417 GO:0055114	chr	tyrA	Bifunctional T-protein
KP13_02429	black	GO:0000774 GO:0051087 GO:0006457 GO:0042803	chr	grpE	Protein grpE
KP13_02694	black	GO:0000287 GO:0030976 GO:0003824 GO:0050660 GO:0003984 GO:0009082	chr	ilvG	Acetolactate synthase isozyme 2 large subunit
KP13_02696	black	GO:0003824 GO:0004084 GO:0008152 GO:0009081	chr	ilvE	Branched-chain-amino-acid aminotransferase
KP13_02777	black	GO:0006355 GO:0003677 GO:0003700 GO:0043565	chr	-	putative HTH-type transcriptional regulator
KP13_02778	black	GO:0046872 GO:0055114 GO:0016491	chr	-	Alcohol dehydrogenase
KP13_02816	black	GO:0009039 GO:0016151 GO:0006807 GO:0016810 GO:0016787	chr	ureC	Urease subunit alpha
KP13_02867	black		chr	-	hypothetical protein
KP13_02885	black	GO:0003700 GO:0006355	chr	-	putative HTH-type transcriptional regulator
KP13_02928	black		chr	-	putative glutamine amidotransferase
KP13_02943	black	GO:0003700 GO:0006355	chr	-	putative HTH-type transcriptional regulator
KP13_02954	black	GO:0006479 GO:0008276	chr	prmA	Ribosomal protein L11 methyltransferase
KP13_03073	black	GO:0004803 GO:0006313 GO:0003677	chr	insH3	transposase insH for insertion sequence element IS5
KP13_03135	black		chr	-	putative phosphatidic acid phosphatase protein in cps region
KP13_03136	black	GO:0030234 GO:0009058 GO:0016779 GO:0006011	chr	galF	UTP--glucose-1-phosphate uridylyltransferase in cps region
KP13_03166	black	GO:0030246	chr	-	Sugar-binding domain-containing protein
KP13_03204	black	GO:0003824 GO:0050660 GO:0008033 GO:0002943 GO:0017150 GO:0055114	chr	dusC	tRNA-dihydrouridine synthase C
KP13_03319	black	GO:0005737 GO:0003824 GO:0016740 GO:0051539 GO:0006400 GO:0051536 GO:0043412 GO:0009451	chr	miaB	(Dimethylallyl)adenosine tRNA methylthiotransferase miaB
KP13_03325	black		chr	gltI	Glutamate/aspartate periplasmic-binding protein
KP13_03326	black	GO:0005215 GO:0016021 GO:0016020 GO:0006810	chr	gltJ	Glutamate/aspartate transport system permease protein gltJ
KP13_03327	black	GO:0006810 GO:0005215 GO:0016021 GO:0016020	chr	gltK	Glutamate/aspartate transport system permease protein gltK
KP13_03328	black	GO:0015424 GO:0016887 GO:0003333 GO:0005524	chr	gltL	Glutamate/aspartate transport ATP-binding protein gltL
KP13_03358	black		chr	dsbG	Thiol:disulfide interchange protein dsbG
KP13_03380	black	GO:0005215 GO:0016021 GO:0006810 GO:0055085	chr	-	putative MFS general substrate transporter
KP13_03468	black	GO:0009401 GO:0016021	chr	-	PTS family sugar transport protein component IID
KP13_03504	black	GO:0005215 GO:0006810 GO:0030288	chr	-	putative extracellular solute-binding protein
KP13_03536	black	GO:0008745 GO:0009253	chr	amiA	putative N-acetylmuramoyl-L-alanine amidase amiA
KP13_03537	black	GO:0016747 GO:0008080	chr	-	Acetyltransferase
KP13_03550	black	GO:0009401	chr	crr	Glucose-specific phosphotransferase enzyme IIA component
KP13_03554	black	GO:0006535 GO:0004124	chr	cysK	Cysteine synthase A
KP13_03557	black	GO:0006260 GO:0006281 GO:0003911 GO:0003677	chr	ligA	DNA ligase
KP13_03601	black	GO:0045454 GO:0005515	chr	-	thioredoxin domain-containing protein
KP13_03616	black	GO:0006783 GO:0004325	chr	hemH	Ferrochelatase
KP13_03665	black	GO:0006355 GO:0043565 GO:0003700 GO:0005622	chr	-	putative HTH-type transcriptional regulator
KP13_03709	black	GO:0006355	chr	-	hypothetical protein
KP13_03749	black	GO:0004340 GO:0051156 GO:0006096 GO:0005524	chr	glk	Glucokinase
KP13_03766	black		chr	-	hypothetical protein
KP13_03767	black	GO:0005737 GO:0003879 GO:0000105 GO:0000287	chr	hisG	ATP phosphoribosyltransferase
KP13_03768	black	GO:0004399 GO:0051287 GO:0008270 GO:0008152 GO:0000105 GO:0055114 GO:0016491	chr	hisD	Histidinol dehydrogenase
KP13_03769	black	GO:0003824 GO:0009058 GO:0030170 GO:0008152 GO:0000105 GO:0016740 GO:0004400	chr	hisC	Histidinol-phosphate aminotransferase
KP13_03770	black	GO:0005737 GO:0004424 GO:0016791 GO:0000105 GO:0004401	chr	hisB	Histidine biosynthesis bifunctional protein
KP13_03771	black	GO:0005737 GO:0016763 GO:0000105	chr	hisH	Imidazole glycerol phosphate synthase subunit hisH
KP13_03772	black	GO:0003824 GO:0000105 GO:0003949 GO:0008152	chr	hisA	Phosphoribosylformimino-5-aminoimidazole carboxamide ribotide isomerase
KP13_03773	black	GO:0005737 GO:0003824 GO:0008152 GO:0000107 GO:0000105	chr	hisF	Imidazole glycerol phosphate synthase subunit
KP13_03808	black	GO:0016020 GO:0015774 GO:0015159	chr	wza	Capsule polysaccharide export protein in cps region
KP13_03836	black	GO:0016787 GO:0016818 GO:0046872	chr	nudK	GDP-mannose pyrophosphatase nudK
KP13_03861	black	GO:0003824 GO:0030170 GO:0051536 GO:0051537 GO:0030151 GO:0009055	chr	-	2Fe-2S ferredoxin-type domain-containing protein
KP13_03876	black		chr	-	Inner membrane protein
KP13_03929	black	GO:0033212 GO:0020037 GO:0015684 GO:0004601 GO:0055114	chr	-	Peroxidase
KP13_04063	black		chr	-	Antibiotic biosynthesis monooxygenase
KP13_04064	black		chr	-	Glyoxalase/bleomycin resistance protein/dioxygenase
KP13_04082	black	GO:0010181 GO:0016831 GO:0055114 GO:0016491	chr	-	carboxylyase-related protein
KP13_04104	black	GO:0006355 GO:0003677 GO:0046983 GO:0005622	chr	stpA	DNA-binding protein stpA
KP13_04176	black	GO:0005737 GO:0004812 GO:0004816 GO:0006421 GO:0000166 GO:0003676 GO:0006418 GO:0005524	chr	asnS	Asparaginyl-tRNA synthetase
KP13_04181	black	GO:0008483 GO:0006520 GO:0003824 GO:0009058 GO:0030170	chr	aspC	Aspartate aminotransferase
KP13_04197	black	GO:0006310 GO:0006355 GO:0003677 GO:0005694	chr	ihfB	Integration host factor subunit beta
KP13_04201	black	GO:0004648 GO:0003824 GO:0006564	chr	serC	Phosphoserine aminotransferase
KP13_04206	black	GO:0003824 GO:0051539 GO:0051536 GO:0043365 GO:0055114 GO:0016491	chr	pflA	Pyruvate formate-lyase 1-activating enzyme
KP13_04230	black		chr	-	hypothetical protein
KP13_04244	black	GO:0006810 GO:0005215 GO:0016021 GO:0016020	chr	artQ	Arginine ABC transporter permease protein artQ
KP13_04251	black	GO:0016020 GO:0006810	chr	potI	Putrescine transport system permease protein potI
KP13_04252	black	GO:0016020 GO:0006810	chr	potH	Putrescine transport system permease protein potH
KP13_04292	black	GO:0016787	chr	supH	Sugar phosphatase supH
KP13_04379	black		chr	-	hypothetical protein
KP13_04392	black	GO:0008097 GO:0005840 GO:0003735 GO:0006412	chr	rplY	50S ribosomal protein L25
KP13_04401	black	GO:0043190 GO:0055085	chr	-	putative ABC transporter system periplasmic protein
KP13_04408	black	GO:0005737 GO:0003746 GO:0006414 GO:0043043	chr	KPK_155	Elongation factor P-like protein
KP13_04428	black	GO:0019239 GO:0004000 GO:0009168	chr	add	Adenosine deaminase
KP13_04487	black	GO:0006865 GO:0006810 GO:0003333 GO:0016020 GO:0016021 GO:0015171 GO:0055085	chr	ansP	L-asparagine permease
KP13_04504	black	GO:0016491 GO:0055114 GO:0010181	chr	-	flavin reductase domain-containing protein
KP13_04643	black	GO:0005488	chr	-	putative ABC transporter substrate-binding lipoprotein
KP13_04687	black		chr	-	YceI-like domain-containing protein
KP13_04726	black	GO:0003333	chr	-	putative aromatic amino acid transporter
KP13_04748	black		chr	-	hypothetical protein
KP13_04866	black	GO:0003824 GO:0006188 GO:0009152 GO:0004018	chr	purB	Adenylosuccinate lyase
KP13_04876	black	GO:0019808 GO:0042597 GO:0015846	chr	potD	Spermidine/putrescine-binding periplasmic protein
KP13_04898	black		chr	-	hypothetical protein
KP13_04947	black	GO:0005975 GO:0030246 GO:0016051 GO:0003824 GO:0042597	chr	mdoG	Glucans biosynthesis protein G
KP13_04950	black	GO:0003677	chr	betI	HTH-type transcriptional regulator betI
KP13_04951	black		chr	-	hypothetical protein
KP13_04955	black	GO:0016618 GO:0051287 GO:0030267 GO:0055114	chr	ghrA	Glyoxylate/hydroxypyruvate reductase A bifunctional protein
KP13_05000	black	GO:0008152 GO:0016620 GO:0055114 GO:0016491	chr	aldA	Lactaldehyde dehydrogenase
KP13_05014	black	GO:0009298 GO:0005975 GO:0008270 GO:0004476	chr	manA	Mannose-6-phosphate isomerase
KP13_05020	black	GO:0006355 GO:0000160 GO:0003677	chr	rstA	Transcriptional regulatory protein rstA
KP13_05022	black	GO:0008152 GO:0016491	chr	folM	Dihydrofolate reductase folM
KP13_05038	black		chr	-	hypothetical protein
KP13_05077	black	GO:0008080	chr	-	GNAT family acetyltransferase
KP13_05137	black	GO:0008610	chr	cfa	Cyclopropane-fatty-acyl-phospholipid synthase
KP13_05150	black	GO:0003824 GO:0010181 GO:0055114 GO:0016491	chr	nemA	N-ethylmaleimide reductase
KP13_05167	black	GO:0006857 GO:0015833 GO:0006810 GO:0015197 GO:0005215 GO:0016020	chr	tppB	Tripeptide permease tppB
KP13_05182	black	GO:0006355 GO:0043565 GO:0003700 GO:0003677	chr	-	AraC family transcriptional regulator
KP13_05248	black		chr	-	hypothetical protein
KP13_05274	black	GO:0016021	chr	marC	inner membrane protein marC
KP13_05291	black	GO:0008080	chr	-	hypothetical protein
KP13_05331	black	GO:0016020 GO:0004970	chr	hisJ	Histidine-binding protein
KP13_05342	black	GO:0006265 GO:0003917 GO:0003916 GO:0003677 GO:0005694	chr	topA	DNA topoisomerase 1
KP13_05344	black		chr	-	hypothetical protein
KP13_05347	black	GO:0008152 GO:0016491	chr	-	putative oxidoreductase
KP13_05348	black	GO:0008817 GO:0009236 GO:0005524	chr	btuR	Cob(I)yrinic acid a,c-diamide adenosyltransferase
KP13_05429	black	GO:0006355 GO:0003700 GO:0005622	chr	-	putative HTH-type transcriptional regulator
KP13_05431	black	GO:0016070 GO:0008859 GO:0003723 GO:0003676 GO:0006401 GO:0004540	chr	rnb	Exoribonuclease 2
KP13_05455	black	GO:0005975 GO:0016616 GO:0003824 GO:0004553 GO:0055114	chr	licH	putative 6-phospho-beta-glucosidase
KP13_05456	black	GO:0006355 GO:0008152 GO:0003677 GO:0008134 GO:0016597 GO:0005524	chr	tyrR	Transcriptional regulatory protein tyrR
KP13_05485	black	GO:0003700 GO:0006355 GO:0043565 GO:0003677	chr	-	putative HTH-type transcriptional regulator
KP13_05568	black		chr	-	Aldo/keto reductase family
KP13_05588	black	GO:0008152 GO:0016616 GO:0051287 GO:0055114	chr	ldhA	D-lactate dehydrogenase
KP13_05659	black	GO:0004568 GO:0006032 GO:0005975 GO:0004553	chr	chiA1	chitinase II
KP13_05662	black	GO:0006508 GO:0008233 GO:0016021 GO:0006465	chr	sppA	Protease 4
KP13_07851	black		chr	rph	Ribonuclease PH
KP13_12182	black		chr	secA	Preprotein translocase subunit secE
KP13_14111	black		chr	aroD	3-dehydroquinate dehydratase
KP13_18595	black		chr	-	Methionyl-tRNA synthetase
KP13_31492	black	GO:0003824 GO:0006260 GO:0008152 GO:0008998 GO:0055114 GO:0016491	chr	nrdD	Anaerobic ribonucleoside-triphosphate reductase
KP13_31506	black	GO:0006564 GO:0016791 GO:0008152 GO:0004647	chr	serB	Phosphoserine phosphatase
KP13_31509	black	GO:0003824 GO:0016831 GO:0019752 GO:0030170	chr	ddc	L-2,4-diaminobutyrate decarboxylase
KP13_31534	black	GO:0006098 GO:0004616 GO:0055114 GO:0016491	chr	gnd	6-phosphogluconate dehydrogenase, decarboxylating
KP13_31554	black		chr	-	hypothetical protein
KP13_31609	black	GO:0003824 GO:0004789 GO:0009228	chr	thiE	Thiamine-phosphate synthase
KP13_31637	black		chr	-	DNAase like-I protein
KP13_31639	black	GO:0004252 GO:0006508	chr	-	LexA DNA binding domain-containing protein
KP13_31778	black	GO:0034618 GO:0051259 GO:0006355 GO:0003700 GO:0006525	chr	argR	arginine repressor
KP13_31791	black	GO:0003700 GO:0016987 GO:0006355 GO:0006352 GO:0003677	chr	rpoD	RNA polymerase sigma factor RpoD
KP13_31889	black	GO:0006355 GO:0003676 GO:0003677	chr	cspE	Cold shock-like protein CspE
KP13_31925	black	GO:0005215 GO:0016020 GO:0006810 GO:0004970	chr	glnH	Glutamine-binding periplasmic protein
KP13_31944	black	GO:0000413 GO:0006457 GO:0003755	chr	ppiB	Peptidyl-prolyl cis-trans isomerase B
KP13_31948	black	GO:0006281 GO:0004518 GO:0004519 GO:0005622 GO:0003677	chr	xthA	exodeoxyribonuclease III
KP13_31955	black	GO:0055114 GO:0006979 GO:0004602	chr	-	putative glutathione peroxidase
KP13_31998	black	GO:0005515	chr	gstB	Glutathione S-transferase GstB
KP13_32184	black	GO:0016788 GO:0003676	chr	-	oligoribonuclease
KP13_32232	black	GO:0043546 GO:0051539 GO:0030151 GO:0008863 GO:0045333 GO:0047111 GO:0009055 GO:0055114 GO:0016491	chr	fdnG	Formate dehydrogenase, nitrate-inducible, major subunit
KP13_06779	black		pKP13c	excl	entry exclusion protein 1 (Exc1)
KP13_06780	black		pKP13c	rop	Regulatory protein rop
KP13_32111	black		pKP13c	-	putative replication initiation protein
KP13_32115	black		pKP13c	-	hypothetical protein
KP13_05618	black		pKP13e	-	hypothetical protein
KP13_05625	black		pKP13e	-	putative cobyrinic acid a synthase
KP13_06664	black		pKP13e	-	hypothetical protein
KP13_06665	black	GO:0003887 GO:0006270 GO:0005727	pKP13e	repAC1	RepAC1 protein (modular protein)
KP13_32091	black	GO:0005524	pKP13e	-	ATPases of the AAA+ class
KP13_32097	black		pKP13e	-	hypothetical protein
KP13_01394	black	GO:0003677	pKP13f	pemK	Protein pemK
KP13_01401	black		pKP13f	-	RelB antitoxin domain-containing protein
KP13_01408	black	GO:0004518 GO:0004519 GO:0003677 GO:0003676 GO:0009307	pKP13f	-	Type IV restriction endonuclease family protein
KP13_01410	black		pKP13f	-	hypothetical protein
KP13_12496	black		chr	-	hypothetical protein
KP13_16605	black		chr	ecoRIIM	Modification methylase EcoRII
KP13_31575	black		pKP13f	parM	Plasmid segregation protein parM
KP13_31613	black		pKP13f	-	Hemolysin expression-modulating protein
KP13_32057	black	GO:0004803 GO:0006313 GO:0003677	pKP13f	-	transposase insH for insertion sequence element IS5
KP13_00004	blue	GO:0016773 GO:0004747 GO:0006014	chr	rbsK	Ribokinase
KP13_00039	blue	GO:0005215 GO:0016020 GO:0006810 GO:0055085	chr	-	Putative permease
KP13_00077	blue	GO:0016021 GO:0016020	chr	-	putative transmembrane protein
KP13_00115	blue	GO:0016021 GO:0016020	chr	-	putative inner membrane transporter
KP13_00163	blue	GO:0008173 GO:0003723 GO:0006396 GO:0009020	chr	trmH	tRNA guanosine-2'-O-methyltransferase
KP13_00165	blue	GO:0006351 GO:0003677 GO:0003899	chr	rpoZ	DNA-directed RNA polymerase subunit omega
KP13_00200	blue	GO:0008152 GO:0008920 GO:0016757 GO:0009103	chr	rfaC	Lipopolysaccharide heptosyltransferase 1
KP13_00201	blue	GO:0008152 GO:0016757 GO:0009103	chr	rfaF	ADP-heptose--LPS heptosyltransferase 2
KP13_00206	blue	GO:0003824 GO:0016810 GO:0005975	chr	-	hypothetical protein
KP13_00215	blue	GO:0008168 GO:0006396 GO:0003723 GO:0008173 GO:0001510	chr	-	putative tRNA/rRNA methyltransferase
KP13_00227	blue	GO:0005737 GO:0003824 GO:0001514 GO:0004125	chr	selA	L-seryl-tRNA(Sec) selenium transferase
KP13_00228	blue	GO:0005737 GO:0003924 GO:0001514 GO:0003723 GO:0003746 GO:0005525	chr	selB	Selenocysteine-specific elongation factor
KP13_00231	blue	GO:0003824 GO:0009058 GO:0030170	chr	avtA	Valine--pyruvate aminotransferase
KP13_00277	blue	GO:0006011 GO:0016020	chr	bcsB	Cyclic di-GMP-binding protein
KP13_00279	blue		chr	-	putative cellulose synthase operon protein D
KP13_00287	blue	GO:0006011 GO:0016020	chr	bcsB	Cyclic di-GMP-binding protein
KP13_00288	blue	GO:0003824 GO:0005975 GO:0004553	chr	bcsZ	Endoglucanase
KP13_00289	blue	GO:0019867 GO:0005515 GO:0030244	chr	bcsC	Cellulose synthase operon protein C
KP13_00299	blue	GO:0003700 GO:0006355	chr	-	LysR family transcriptional regulator
KP13_00303	blue	GO:0046872 GO:0055114 GO:0016491	chr	-	putative iron-containing alcohol dehydrogenase
KP13_00316	blue	GO:0006355 GO:0016151 GO:0010045 GO:0003677	chr	nikR	Nickel-responsive regulator
KP13_00321	blue	GO:0043190 GO:0015675 GO:0016151 GO:0020037 GO:0055085	chr	nikA	Nickel-binding periplasmic protein
KP13_00322	blue	GO:0003700 GO:0006355	chr	-	LysR family transcriptional regulator
KP13_00343	blue	GO:0016021 GO:0016020 GO:0007049	chr	ftsX	Cell division protein ftsX
KP13_00354	blue	GO:0031419 GO:0009086 GO:0008898 GO:0044237 GO:0005622 GO:0008705 GO:0042558 GO:0046872 GO:0008270	chr	metH	Methionine synthase
KP13_00359	blue	GO:0016020	chr	-	Sodium/bile acid symporter family protein
KP13_00376	blue	GO:0005737 GO:0008813 GO:0006744	chr	ubiC	Chorismate--pyruvate lyase
KP13_00378	blue	GO:0004366 GO:0016746 GO:0008152 GO:0005886 GO:0008374 GO:0044255 GO:0008654	chr	plsB	Glycerol-3-phosphate acyltransferase
KP13_00381	blue	GO:0006855 GO:0016020 GO:0015297 GO:0015238 GO:0055085	chr	dinF	DNA-damage-inducible protein F
KP13_00391	blue	GO:0003824 GO:0009058 GO:0030170 GO:0008483 GO:0006520	chr	tyrB	Tyrosine aminotransferase
KP13_00469	blue	GO:0016021	chr	terC	TerC family integral membrane protein
KP13_00479	blue		chr	-	hypothetical protein
KP13_00485	blue	GO:0047134 GO:0017004 GO:0045454 GO:0016020 GO:0055114	chr	dsbD	Thiol:disulfide interchange protein DsbD
KP13_00486	blue	GO:0010038	chr	cutA	Divalent-cation tolerance protein cutA
KP13_00491	blue	GO:0003333 GO:0016020 GO:0015171	chr	-	Inner membrane protein
KP13_00524	blue	GO:0008033 GO:0008616 GO:0051536 GO:0016491	chr	-	Putative electron transport protein
KP13_00525	blue	GO:0052855	chr	-	ribokinase-like superfamily protein
KP13_00528	blue	GO:0006298 GO:0005524 GO:0030983	chr	mutL	DNA mismatch repair protein mutL
KP13_00548	blue	GO:0015235 GO:0006810 GO:0015889 GO:0016020 GO:0004872	chr	btuB	Vitamin B12 transporter btuB
KP13_00564	blue	GO:0009086 GO:0005829 GO:0006555 GO:0055114 GO:0004489	chr	metF	5,10-methylenetetrahydrofolate reductase
KP13_00569	blue	GO:0016491 GO:0050661 GO:0009067 GO:0006520 GO:0004072 GO:0055114 GO:0004412	chr	metL	Bifunctional aspartokinase/homoserine dehydrogenase 2
KP13_00570	blue	GO:0003824 GO:0030170	chr	metB	Cystathionine gamma-synthase
KP13_00573	blue	GO:0006260 GO:0003676 GO:0003677 GO:0004003 GO:0032508 GO:0005524	chr	priA	Primosomal protein N'
KP13_00589	blue	GO:0005737 GO:0043565 GO:0019299 GO:0045893 GO:0006355 GO:0003700 GO:0003677	chr	rhaR	HTH-type transcriptional activator rhaR
KP13_00598	blue	GO:0046872 GO:0055114 GO:0016491	chr	-	putative alcohol dehydrogenase
KP13_00603	blue	GO:0043565 GO:0003677	chr	-	putative HTH-type transcriptional regulator
KP13_00606	blue		chr	-	hypothetical protein
KP13_00607	blue	GO:0003824 GO:0016783	chr	fdhD	Protein fdhD
KP13_00616	blue	GO:0008080	chr	-	GCN5-related N-acetyltransferase
KP13_00617	blue	GO:0005737 GO:0019478 GO:0016788	chr	dtd	D-tyrosyl-tRNA(Tyr) deacylase
KP13_00630	blue		chr	-	hypothetical protein
KP13_00660	blue	GO:0035429 GO:0015128 GO:0016020	chr	gntU	Low-affinity gluconate transporter
KP13_00689	blue	GO:0007165 GO:0004871 GO:0016310 GO:0000155 GO:0016021 GO:0016772	chr	envZ	Osmolarity sensor protein envZ
KP13_00697	blue	GO:0008658	chr	mrcA	Penicillin-binding protein 1A
KP13_00698	blue		chr	-	hypothetical protein
KP13_00702	blue	GO:0008565 GO:0009306 GO:0009297	chr	hofQ	Protein transport protein hofQ
KP13_00710	blue	GO:0009236 GO:0051287 GO:0051266 GO:0006779 GO:0019354 GO:0008152 GO:0008168 GO:0004851 GO:0043115 GO:0055114	chr	cysG2	Siroheme synthase 2
KP13_00725	blue	GO:0005975 GO:0008974 GO:0008152 GO:0016301 GO:0005524	chr	prkB	putative phosphoribulokinase
KP13_00732	blue		chr	-	hypothetical protein
KP13_00733	blue	GO:0006457	chr	slyD	FKBP-type peptidyl-prolyl cis-trans isomerase slyD
KP13_00757	blue	GO:0005840 GO:0005622 GO:0003735 GO:0006412	chr	rpmC	50S ribosomal protein L29
KP13_00759	blue		chr	-	hypothetical protein
KP13_00767	blue	GO:0003735 GO:0015934 GO:0006412	chr	rpmD	50S ribosomal protein L30
KP13_00786	blue	GO:0050661 GO:0004764 GO:0019632 GO:0055114	chr	aroE	Shikimate dehydrogenase
KP13_00787	blue		chr	-	hypothetical protein
KP13_00798	blue		chr	-	hypothetical protein
KP13_00805	blue	GO:0005737 GO:0008734 GO:0009435 GO:0055114 GO:0016491	chr	nadB	L-aspartate oxidase
KP13_00808	blue		chr	rseB	Sigma-E factor regulatory protein rseB
KP13_00815	blue	GO:0006310 GO:0006281	chr	recO	DNA repair protein recO
KP13_00819	blue	GO:0006355 GO:0005975 GO:0003677 GO:0003700 GO:0030246	chr	-	putative HTH-type transcriptional regulator
KP13_00842	blue	GO:0008934 GO:0046855 GO:0046854	chr	suhB	Inositol-1-monophosphatase
KP13_00843	blue	GO:0008173 GO:0003723 GO:0006396	chr	trmJ	tRNA (cytidine/uridine-2'-O-)-methyltransferase TrmJ
KP13_00844	blue	GO:0006355 GO:0003700 GO:0003690	chr	iscR	HTH-type transcriptional regulator iscR
KP13_00850	blue	GO:0051536 GO:0051537 GO:0009055	chr	fdx	2Fe-2S ferredoxin
KP13_00854	blue		chr	-	hypothetical protein
KP13_00862	blue	GO:0005737 GO:0006427 GO:0004812 GO:0004821 GO:0006418 GO:0005524	chr	hisS	Histidyl-tRNA synthetase
KP13_00866	blue	GO:0016491	chr	-	putative oxidoreductase
KP13_00868	blue	GO:0009318 GO:0003676 GO:0008855 GO:0006308	chr	xseA	Exodeoxyribonuclease 7 large subunit
KP13_00940	blue	GO:0003824 GO:0008152 GO:0008484	chr	-	Inner membrane protein
KP13_00945	blue	GO:0016020 GO:0006812 GO:0015693 GO:0008324 GO:0015095	chr	TTHA106	Magnesium transporter mgtE
KP13_00948	blue	GO:0043565 GO:0006281 GO:0003700 GO:0006355 GO:0003824 GO:0008270 GO:0003677 GO:0008168 GO:0003908	chr	ada	Regulatory protein ada
KP13_00973	blue	GO:0008756 GO:0003824 GO:0009234 GO:0008152 GO:0005524	chr	menE	2-succinylbenzoate--CoA ligase
KP13_00974	blue	GO:0009234 GO:0000287 GO:0016836	chr	menC	o-succinylbenzoate synthase
KP13_00975	blue	GO:0003824 GO:0008935 GO:0008152 GO:0009234	chr	menB	Naphthoate synthase
KP13_00976	blue	GO:0009234 GO:0070205	chr	menH	2-succinyl-6-hydroxy-2,4-cyclohexadiene-1-carboxylate synthase
KP13_00998	blue		chr	-	hypothetical protein
KP13_01012	blue	GO:0008080	chr	-	GCN5-related N-acetyltransferase
KP13_01023	blue	GO:0009396 GO:0004326 GO:0009058 GO:0016874 GO:0005524	chr	folC	Bifunctional protein folC
KP13_01060	blue		chr	-	hypothetical protein
KP13_01063	blue		chr	-	hypothetical protein
KP13_01077	blue	GO:0008168 GO:0008152	chr	rsmI	Ribosomal RNA small subunit methyltransferase I
KP13_01087	blue	GO:0008080	chr	-	putative N-acetyltransferase
KP13_01088	blue		chr	-	SCP2 sterol-binding domain-containing protein
KP13_01114	blue	GO:0006508 GO:0004185	chr	dacB	D-alanyl-D-alanine carboxypeptidase dacB bifunctional protein
KP13_01136	blue	GO:0071949 GO:0009882	chr	-	EAL domain-containing protein
KP13_01162	blue	GO:0005216 GO:0016020 GO:0006821 GO:0005247 GO:0055085	chr	clcB	Voltage-gated ClC-type chloride channel clcB
KP13_01170	blue	GO:0015848 GO:0016021 GO:0015606 GO:0005886	chr	mdtI	Spermidine export protein mdtI
KP13_01193	blue		chr	-	hypothetical protein
KP13_01232	blue	GO:0016021 GO:0016020	chr	-	Inner membrane protein
KP13_01235	blue		chr	-	putative HTH-type transcriptional regulator
KP13_01269	blue		chr	-	hypothetical protein
KP13_01270	blue	GO:0016787 GO:0016810	chr	-	metal-dependent hydrolase
KP13_01272	blue		chr	-	putative aldolase
KP13_01287	blue	GO:0015693 GO:0015444 GO:0016021 GO:0046872 GO:0000166	chr	mgtA	Magnesium-transporting ATPase, P-type 1
KP13_01298	blue	GO:0003700 GO:0006355 GO:0003677	chr	-	GntR family transcriptional regulator
KP13_01299	blue	GO:0006591 GO:0006520 GO:0016743 GO:0004585 GO:0016597	chr	argI	Ornithine carbamoyltransferase
KP13_01304	blue	GO:0003887 GO:0006260 GO:0003677	chr	holC	DNA polymerase III subunit chi
KP13_01461	blue		chr	sirB2	Protein sirB2
KP13_01463	blue	GO:0005737 GO:0016149 GO:0006415 GO:0003747	chr	prfA	Peptide chain release factor 1
KP13_01542	blue		chr	-	hypothetical protein
KP13_01547	blue		chr	ldcA	Murein tetrapeptide carboxypeptidase
KP13_01565	blue	GO:0019867	chr	-	hypothetical protein
KP13_01571	blue	GO:0016787 GO:0016818 GO:0000287 GO:0009132 GO:0030145	chr	nudL	putative Nudix hydrolase nudL
KP13_01600	blue		chr	-	hypothetical protein
KP13_01601	blue	GO:0016021	chr	-	Copper resistance protein D
KP13_01604	blue	GO:0003676	chr	exoX	Exodeoxyribonuclease 10
KP13_01606	blue		chr	-	Inner membrane protein
KP13_01609	blue	GO:0003824 GO:0016829 GO:0008152	chr	eda	KHG/KDPG aldolase
KP13_01610	blue	GO:0009255 GO:0008152 GO:0003824 GO:0004456	chr	edd	Phosphogluconate dehydratase
KP13_01612	blue		chr	-	hypothetical protein
KP13_01622	blue	GO:0006310 GO:0006281 GO:0004520 GO:0003676 GO:0008821	chr	ruvC	Crossover junction endodeoxyribonuclease ruvC
KP13_01623	blue		chr	-	putative transcriptional regulatory protein
KP13_01624	blue	GO:0008828 GO:0016787 GO:0046656 GO:0019177	chr	nudB	Dihydroneopterin triphosphate pyrophosphatase
KP13_01656	blue	GO:0005737 GO:0009380 GO:0005515 GO:0009381 GO:0006281 GO:0003677	chr	uvrC	UvrABC system protein C
KP13_01660	blue	GO:0015424 GO:0016887 GO:0003333 GO:0005524	chr	-	putative amino-acid ABC transporter ATP-binding protein
KP13_01683	blue	GO:0003700 GO:0006355	chr	-	LysR family transcriptional regulator
KP13_01691	blue	GO:0009246 GO:0008761	chr	wecB	UDP-N-acetylglucosamine 2-epimerase
KP13_01692	blue	GO:0016628 GO:0016616 GO:0051287 GO:0000271 GO:0009246 GO:0055114 GO:0089714	chr	wecC	UDP-N-acetyl-D-mannosamine dehydrogenase
KP13_01693	blue	GO:0008460 GO:0009225	chr	rffG	dTDP-glucose 4,6-dehydratase
KP13_01695	blue	GO:0009246 GO:0008080	chr	rffC	Lipopolysaccharide biosynthesis protein rffC
KP13_01696	blue	GO:0003824 GO:0009246 GO:0019180	chr	rffA	Lipopolysaccharide biosynthesis protein rffA
KP13_01697	blue	GO:0016020 GO:0009246 GO:0005886	chr	wzxE	Protein wzxE
KP13_01703	blue	GO:0042168 GO:0016020 GO:0005515	chr	hemY	Protein hemY
KP13_01705	blue	GO:0033014 GO:0004852	chr	hemD	Uroporphyrinogen-III synthase
KP13_01706	blue	GO:0033014 GO:0018160 GO:0004418	chr	hemC	Porphobilinogen deaminase
KP13_01710	blue	GO:0008837 GO:0005737 GO:0009089	chr	dapF	Diaminopimelate epimerase
KP13_01711	blue		chr	-	hypothetical protein
KP13_01712	blue	GO:0006310 GO:0015074 GO:0051301 GO:0003677 GO:0007059 GO:0007049	chr	xerC	Tyrosine recombinase xerC
KP13_01713	blue	GO:0016787 GO:0008152	chr	-	putative HAD-superfamily hydrolase
KP13_01714	blue	GO:0005737 GO:0016787 GO:0004003 GO:0006268 GO:0005524	chr	uvrD	DNA helicase II
KP13_01718	blue	GO:0006629 GO:0004620 GO:0016020	chr	pldA	Phospholipase A1 bifunctional protein
KP13_01719	blue	GO:0006310 GO:0043140 GO:0008026 GO:0006281 GO:0004003 GO:0044237 GO:0005622 GO:0003824 GO:0006260 GO:0005524 GO:0009432 GO:0000166 GO:0003676	chr	recQ	ATP-dependent DNA helicase recQ
KP13_01720	blue	GO:0016020 GO:0016021 GO:0006865	chr	rhtC	Threonine efflux protein
KP13_01724	blue	GO:0016787	chr	-	putative HAD-superfamily hydrolase
KP13_01725	blue	GO:0016021 GO:0016020	chr	-	putative carboxylate/aminoacid/amine transporter
KP13_01732	blue		chr	-	SCP2 sterol-binding domain-containing protein
KP13_01733	blue	GO:0006744	chr	ubiB	putative ubiquinone biosynthesis protein ubiB
KP13_01744	blue		chr	-	IMPACT family member
KP13_01754	blue		chr	-	2-hydroxyglutaryl-CoA dehydratase
KP13_01755	blue		chr	-	ATPase domain-containing protein
KP13_01757	blue		chr	-	putative membrane protein
KP13_01779	blue	GO:0009276 GO:0016887 GO:0048473 GO:0005524 GO:0048474	chr	metN1	Methionine import ATP-binding protein metN 1
KP13_01780	blue	GO:0016020 GO:0006810	chr	metI	D-methionine transport system permease protein metI
KP13_01781	blue		chr	metQ	D-methionine-binding lipoprotein metQ
KP13_01783	blue		chr	-	hypothetical protein
KP13_01820	blue	GO:0031419 GO:0015889 GO:0042597 GO:0005488	chr	btuF	Vitamin B12-binding protein
KP13_01821	blue		chr	-	putative inner membrane protein
KP13_01849	blue	GO:0005524 GO:0003676 GO:0004386	chr	hrpB	ATP-dependent RNA helicase hrpB
KP13_01853	blue	GO:0005737 GO:0000166 GO:0043039 GO:0005524 GO:0006400 GO:0016876	chr	gluQ	Glutamyl-Q tRNA(Asp) synthetase
KP13_01855	blue	GO:0009396 GO:0003848	chr	folK	2-amino-4-hydroxy-6-hydroxymethyldihydropteridine pyrophosphokinase
KP13_01856	blue	GO:0003824 GO:0003864 GO:0015940	chr	panB	3-methyl-2-oxobutanoate hydroxymethyltransferase
KP13_01861	blue	GO:0016020 GO:0006810	chr	-	Inner membrane transport permease
KP13_01886	blue		chr	ampE	Protein ampE
KP13_01898	blue	GO:0045182	chr	secM	Secretion monitor
KP13_01902	blue	GO:0000917	chr	ftsQ	Cell division protein ftsQ
KP13_01905	blue	GO:0005975 GO:0009252 GO:0016758 GO:0050511 GO:0030259	chr	murG	undecaprenyl-PP-MurNAc-pentapeptide-UDPGlcNAc GlcNAc transferase
KP13_01907	blue	GO:0005737 GO:0009058 GO:0008764 GO:0008360 GO:0051301 GO:0016874 GO:0005524	chr	murD	UDP-N-acetylmuramoylalanine--D-glutamate ligase
KP13_01909	blue	GO:0005737 GO:0071555 GO:0009058 GO:0047480 GO:0016874 GO:0005524	chr	murF	UDP-N-acetylmuramoyl-tripeptide--D-alanyl-D-alanine ligase
KP13_01911	blue	GO:0008658	chr	ftsI	Peptidoglycan synthase ftsI
KP13_01912	blue	GO:0051301 GO:0016021 GO:0007049	chr	ftsL	Cell division protein ftsL
KP13_01913	blue	GO:0008168	chr	rsmH	Ribosomal RNA small subunit methyltransferase H
KP13_01914	blue	GO:0003700 GO:0006355 GO:0003677	chr	mraZ	Protein mraZ
KP13_01924	blue	GO:0003861 GO:0009316 GO:0008152 GO:0009098	chr	leuD	3-isopropylmalate dehydratase small subunit
KP13_01945	blue	GO:0003887 GO:0008408 GO:0003676 GO:0003677 GO:0000166	chr	polB	DNA polymerase II
KP13_02003	blue	GO:0003824 GO:0004619 GO:0006096 GO:0008152	chr	gpmB	phosphoglycerate mutase
KP13_02004	blue		chr	-	hypothetical protein
KP13_02005	blue	GO:0003700 GO:0006355 GO:0005622 GO:0043565	chr	trpR	Trp operon repressor
KP13_02018	blue	GO:0016888 GO:0016788	chr	-	putative deoxyribonuclease
KP13_02035	blue	GO:0006355 GO:0003677	chr	bgIJ	Transcriptional activator protein BglJ
KP13_02040	blue	GO:0003824 GO:0016114 GO:0008152 GO:0008661	chr	dxs	1-deoxy-D-xylulose-5-phosphate synthase
KP13_02042	blue	GO:0008962 GO:0006629	chr	pgpA	Phosphatidylglycerophosphatase A
KP13_02046	blue	GO:0016787 GO:0050661 GO:0009231 GO:0003824 GO:0008703 GO:0008270 GO:0008835 GO:0055114	chr	ribD	Riboflavin biosynthesis bifunctional protein ribD
KP13_02056	blue	GO:0016740 GO:0016853 GO:0008616	chr	queA	S-adenosylmethionine:tRNA ribosyltransferase-isomerase
KP13_02058	blue	GO:0006633 GO:0008770	chr	acpH	Acyl carrier protein phosphodiesterase
KP13_02076	blue	GO:0006259 GO:0004519 GO:0008408 GO:0016787	chr	sbcD	Nuclease sbcCD subunit D
KP13_02078	blue		chr	mak	Fructokinase
KP13_02101	blue		chr	ampH	Penicillin-binding protein ampH
KP13_02110	blue	GO:0006810 GO:0016021 GO:0006865 GO:0003333 GO:0016020 GO:0015171 GO:0055085	chr	mmuP	putative S-methylmethionine permease
KP13_02120	blue		chr	-	hypothetical protein
KP13_02143	blue	GO:0006310 GO:0015074 GO:0003677	chr	-	Site-specific recombinase, phage integrase family
KP13_02147	blue	GO:0004803 GO:0006313 GO:0003676 GO:0003677	chr	-	putative transposase
KP13_02173	blue	GO:0004177 GO:0030145	chr	pepP	Xaa-Pro aminopeptidase
KP13_02174	blue	GO:0008681 GO:0050660 GO:0071949 GO:0016709 GO:0006744 GO:0055114 GO:0016491	chr	ubiH	2-octaprenyl-6-methoxyphenol hydroxylase
KP13_02180	blue	GO:0008152 GO:0016491	chr	-	oxidoreductase
KP13_02195	blue	GO:0006310 GO:0015074 GO:0007049 GO:0003677 GO:0007059 GO:0051301	chr	xerD	Tyrosine recombinase xerD
KP13_02196	blue	GO:0045454	chr	dsbC	Thiol:disulfide interchange protein DsbC
KP13_02197	blue	GO:0006310 GO:0008409 GO:0003676 GO:0006281	chr	recJ	Single-stranded-DNA-specific exonuclease recJ
KP13_02209	blue		chr	-	hypothetical protein
KP13_02218	blue	GO:0006810 GO:0005886	chr	mdtO	Multidrug resistance protein mdtO
KP13_02240	blue	GO:0005215 GO:0016020 GO:0005515 GO:0006810	chr	mrkC	Outer membrane usher protein mrkC
KP13_02241	blue	GO:0007155 GO:0009289	chr	mrkD	Fimbria adhesin protein
KP13_02242	blue	GO:0007155 GO:0009289	chr	mrkF	Protein mrkF
KP13_02267	blue	GO:0003824 GO:0009089 GO:0008836	chr	lysA	Diaminopimelate decarboxylase
KP13_02285	blue	GO:0009249 GO:0016020 GO:0016757 GO:0042158	chr	lgt	Prolipoprotein diacylglyceryl transferase
KP13_02293	blue	GO:0016787 GO:0006281 GO:0004518 GO:0003677 GO:0008854 GO:0005524	chr	recB	Exodeoxyribonuclease V beta chain
KP13_02294	blue	GO:0006310 GO:0006302 GO:0008854 GO:0004386 GO:0009338	chr	recD	Exodeoxyribonuclease V alpha chain
KP13_02295	blue		chr	-	hypothetical protein
KP13_02298	blue	GO:0003824 GO:0009058 GO:0030170 GO:0009236	chr	cobD	Threonine-phosphate decarboxylase
KP13_02299	blue	GO:0005524	chr	-	putative propanediol utilization protein
KP13_02331	blue	GO:0009236	chr	cbiG	Protein cbiG
KP13_02335	blue	GO:0009236 GO:0008757 GO:0006779 GO:0008152 GO:0008168 GO:0030788 GO:0043115 GO:0055114	chr	cbiL	Cobalt-precorrin-2 C(20)-methyltransferase
KP13_02374	blue	GO:0009898	chr	syd	Protein syd
KP13_02388	blue		chr	-	hypothetical protein
KP13_02404	blue		chr	-	hypothetical protein
KP13_02437	blue	GO:0003700 GO:0006355	chr	-	LysR family transcriptional regulator
KP13_02465	blue	GO:0006260	chr	dnaT	Primosomal protein 1
KP13_02488	blue	GO:0008152 GO:0055114 GO:0016491	chr	-	Malate/L-lactate dehydrogenase domain-containing protein
KP13_02490	blue	GO:0006355 GO:0045892 GO:0003677 GO:0003700 GO:0010124	chr	hpcR	Homoprotocatechuate degradative operon repressor
KP13_02502	blue	GO:0016651 GO:0010181 GO:0051287 GO:0042537 GO:0055114 GO:0016491	chr	hpaC	4-hydroxyphenylacetate 3-monooxygenase reductase component
KP13_02513	blue	GO:0007049	chr	ftsB	Cell division ftsB-like protein
KP13_02514	blue	GO:0003824 GO:0008299 GO:0050518	chr	ispD	2-C-methyl-D-erythritol 4-phosphate cytidylyltransferase
KP13_02518	blue	GO:0016787 GO:0008252	chr	surE	Multifunctional protein surE
KP13_02519	blue	GO:0006464 GO:0004719	chr	pcm	Protein-L-isoaspartate O-methyltransferase
KP13_02565	blue		chr	hypE	Hydrogenase isoenzymes formation protein hypE
KP13_02609	blue	GO:0016787 GO:0008152	chr	-	Phosphatase
KP13_02610	blue		chr	-	Inner membrane protein
KP13_02705	blue	GO:0003824 GO:0000287 GO:0030976	chr	-	putative thiamine pyrophosphate enzyme
KP13_02733	blue	GO:0006139 GO:0006364 GO:0003676	chr	-	putative Holliday junction resolvase
KP13_02749	blue		chr	-	hypothetical protein
KP13_02760	blue		chr	-	putative transmembrane protein
KP13_02762	blue	GO:0003824 GO:0009058 GO:0030170	chr	-	putative aminotransferase
KP13_02775	blue	GO:0005737 GO:0003824 GO:0030170 GO:0004121 GO:0006520	chr	metC	Cystathionine beta-lyase metC
KP13_02785	blue	GO:0006355 GO:0003677 GO:0003700 GO:0043565	chr	-	AraC family transcriptional regulator
KP13_02788	blue	GO:0007165 GO:0016310 GO:0000155 GO:0016772	chr	qseC	Sensor protein qseC
KP13_02791	blue	GO:0006265 GO:0003677 GO:0005694 GO:0003918 GO:0005524	chr	parE	DNA topoisomerase 4 subunit B
KP13_02797	blue		chr	-	hypothetical protein
KP13_02818	blue	GO:0005737 GO:0016151 GO:0018307 GO:0006457 GO:0006461 GO:0019627	chr	ureE	Urease accessory protein ureE
KP13_02828	blue		chr	-	hypothetical protein
KP13_02831	blue	GO:0007165 GO:0004871 GO:0000160 GO:0000155 GO:0016772 GO:0016310	chr	-	putative sensor protein evgS
KP13_02877	blue		chr	-	hypothetical protein
KP13_02900	blue	GO:0016746 GO:0008152	chr	-	Dihydrolipoamide acetyltransferase
KP13_02903	blue		chr	-	putative S-adenosyl-L-methionine dependent methyltransferase
KP13_02936	blue	GO:0004523 GO:0003676	chr	rnhA	Ribonuclease H
KP13_02969	blue	GO:0005737	chr	-	Maf-like protein yceF 2
KP13_02971	blue		chr	-	hypothetical protein
KP13_02974	blue		chr	aaeX	Protein aaeX
KP13_02992	blue	GO:0006012 GO:0005975 GO:0016853 GO:0004034 GO:0003824 GO:0019318 GO:0030246	chr	galM	Aldose 1-epimerase
KP13_02997	blue	GO:0006355 GO:0015689 GO:0003700 GO:0006810 GO:0030151	chr	modE	Transcriptional regulator modE
KP13_03001	blue	GO:0016787	chr	-	Phosphatase
KP13_03033	blue	GO:0007165 GO:0004871 GO:0000155 GO:0016310 GO:0016021 GO:0016772	chr	basS	Sensor protein BasS
KP13_03035	blue	GO:0003824 GO:0008484 GO:0008152 GO:0016021	chr	eptA	Phosphoethanolamine transferase eptA
KP13_03041	blue	GO:0006777	chr	moaE	Molybdopterin synthase catalytic subunit
KP13_03068	blue	GO:0016021 GO:0055085	chr	-	putative MFS general substrate transporter
KP13_03149	blue	GO:0006810 GO:0005215 GO:0016020	chr	mdtB	Multidrug resistance protein mdtB
KP13_03150	blue	GO:0006810 GO:0005215 GO:0016020	chr	mdtC	Multidrug resistance protein mdtC
KP13_03151	blue	GO:0016021 GO:0006810 GO:0055085	chr	mdtD	Putative multidrug resistance protein mdtD
KP13_03176	blue	GO:0003700 GO:0006355	chr	-	putative HTH-type transcriptional regulator
KP13_03179	blue	GO:0003700 GO:0006355	chr	-	putative HTH-type transcriptional regulator
KP13_03186	blue	GO:0000160 GO:0003677	chr	-	Two-component regulatory system, response regulator protein
KP13_03189	blue	GO:0016887 GO:0005524	chr	-	Putative osmoprotectant uptake system ATP-binding protein
KP13_03194	blue	GO:0008080	chr	pat	Phosphinothricin N-acetyltransferase
KP13_03206	blue		chr	lrgB	LrgB-like protein
KP13_03216	blue		chr	sspB	Stringent starvation protein B
KP13_03217	blue	GO:0003824 GO:0008152 GO:0047465 GO:0006051	chr	nanE	putative N-acetylmannosamine-6-phosphate 2-epimerase
KP13_03235	blue	GO:0015221 GO:0005887 GO:0015920	chr	lptC	Lipopolysaccharide export system protein lptC
KP13_03236	blue	GO:0019143	chr	kdsC	3-deoxy-D-manno-octulosonate 8-phosphate phosphatase
KP13_03255	blue	GO:0016829	chr	-	putative fumarate hydratase
KP13_03256	blue	GO:0016836	chr	-	putative Iron-dependent fumarate hydratase
KP13_03292	blue	GO:0006857 GO:0015833 GO:0016020 GO:0005215 GO:0015197 GO:0006810	chr	-	Inner membrane transporter
KP13_03293	blue		chr	phrB	Deoxyribodipyrimidine photo-lyase
KP13_03312	blue		chr	-	hypothetical protein
KP13_03337	blue		chr	-	hypothetical protein
KP13_03348	blue	GO:0016810 GO:0006807	chr	-	putative hydrolase
KP13_03351	blue	GO:0016021	chr	pagP	putative bacterial antimicrobial peptide resistance protein PagP
KP13_03372	blue	GO:0008152 GO:0016616 GO:0051287 GO:0055114	chr	-	putative 2-hydroxyacid dehydrogenase
KP13_03373	blue	GO:0016773 GO:0005975	chr	-	Carbohydrate kinase, FGGY family protein
KP13_03374	blue	GO:0005737 GO:0019509 GO:0046872	chr	mtnB	Methylthioribulose-1-phosphate dehydratase
KP13_03378	blue	GO:0003700 GO:0006355 GO:0003677	chr	purR	HTH-type transcriptional repressor purR
KP13_03454	blue		chr	-	Phosphodiester alpha-GlcNAcase family protein
KP13_03455	blue	GO:0006810 GO:0005215 GO:0016021 GO:0016020	chr	-	Acriflavin resistance family protein
KP13_03510	blue	GO:0005215 GO:0016020	chr	-	putative ABC transporter permease protein
KP13_03540	blue	GO:0020037 GO:0004601 GO:0055114	chr	-	putative iron-dependent peroxidase
KP13_03544	blue	GO:0042626 GO:0006810 GO:0016887 GO:0016020 GO:0005524	chr	cysA	Sulfate/thiosulfate import ATP-binding protein cysA
KP13_03549	blue		chr	-	hypothetical protein
KP13_03597	blue	GO:0016020	chr	-	putative ABC transporter permease
KP13_03600	blue	GO:0008152 GO:0016491	chr	-	putative oxidoreductase
KP13_03608	blue		chr	-	pheromone shutdown protein TraB
KP13_03615	blue	GO:0016773	chr	gsk	Inosine-guanosine kinase
KP13_03679	blue		chr	-	hypothetical protein
KP13_03747	blue	GO:0000155 GO:0016021 GO:0071555 GO:0004673 GO:0000160	chr	-	Inner membrane protein
KP13_03757	blue		chr	-	GGDEF domain-containing protein
KP13_03763	blue	GO:0003700 GO:0006355	chr	-	putative HTH-type transcriptional regulator
KP13_03776	blue		chr	-	putative glycosyltransferase family 2
KP13_03787	blue		chr	-	hypothetical protein
KP13_03789	blue		chr	wzy	Wzy polymerase in cps region
KP13_03796	blue		chr	rmlD	dTDP-4-dehydrorhamnose reductase in cps region
KP13_03819	blue	GO:0055114 GO:0008794	chr	-	putative arsenate reductase
KP13_03827	blue		chr	-	hypothetical protein
KP13_03828	blue	GO:0002101 GO:0051391 GO:0051392 GO:0000049 GO:0008080	chr	tmcA	tRNA(Met) cytidine acetyltransferase TmcA
KP13_03833	blue	GO:0006810 GO:0005215 GO:0016021 GO:0016020	chr	acrD	putative aminoglycoside efflux pump
KP13_03835	blue	GO:0006537 GO:0016639 GO:0055114 GO:0016491	chr	aegA	Protein aegA
KP13_03875	blue		chr	-	Inner membrane protein
KP13_03896	blue	GO:0016616 GO:0051287 GO:0000287 GO:0055114	chr	-	putative tartrate dehydrogenase/decarboxylase
KP13_03897	blue	GO:0003700 GO:0006355	chr	-	putative HTH-type transcriptional regulator
KP13_03906	blue	GO:0008152 GO:0016491	chr	-	Short-chain dehydrogenase/reductase
KP13_04039	blue	GO:0005515	chr	-	Gp21 phage protein
KP13_04052	blue		chr	-	hypothetical protein
KP13_04056	blue		chr	-	hypothetical protein
KP13_04084	blue	GO:0007165 GO:0004871 GO:0016021	chr	-	putative diguanylate cyclase
KP13_04109	blue	GO:0003700 GO:0006355 GO:0009058 GO:0030170 GO:0003824	chr	-	putative HTH-type transcriptional regulator
KP13_04185	blue	GO:0030261 GO:0003677 GO:0007059 GO:0009295 GO:0005524	chr	mukB	Chromosome partition protein mukB
KP13_04187	blue	GO:0005737 GO:0006260 GO:0005509 GO:0007059	chr	mukF	Chromosome partition protein mukF
KP13_04188	blue		chr	smtA	Protein smtA
KP13_04191	blue	GO:0005737 GO:0008690	chr	kdsB	3-deoxy-manno-octulosonate cytidylyltransferase
KP13_04193	blue		chr	-	hypothetical protein
KP13_04203	blue		chr	-	hypothetical protein
KP13_04208	blue	GO:0016021 GO:0019645	chr	dmsC	Anaerobic dimethyl sulfoxide reductase chain C
KP13_04210	blue	GO:0030151 GO:0051539 GO:0009389 GO:0009055 GO:0055114 GO:0016491	chr	dmsA	Anaerobic dimethyl sulfoxide reductase chain A
KP13_04235	blue	GO:0003824 GO:0016829 GO:0006520	chr	ltaE	Low specificity L-threonine aldolase
KP13_04236	blue	GO:0003824 GO:0050662	chr	-	NAD(P)-binding domain-containing protein
KP13_04237	blue	GO:0003824 GO:0050662	chr	-	NAD(P)-binding domain-containing protein
KP13_04262	blue	GO:0006813 GO:0008324	chr	-	putative transport protein
KP13_04266	blue	GO:0003677	chr	-	putative HTH-type transcriptional regulator
KP13_04270	blue		chr	-	Putative undecaprenyl-diphosphatase
KP13_04282	blue	GO:0016020 GO:0006810	chr	gsiC	Glutathione transport system permease protein gsiC
KP13_04289	blue	GO:0006777 GO:0008641	chr	moeB	Sulfur carrier protein moaD adenylyltransferase
KP13_04302	blue	GO:0016021 GO:0055085	chr	-	Inner membrane protein
KP13_04315	blue	GO:0010181 GO:0055114 GO:0016491	chr	-	flavin reductase domain-containing protein
KP13_04320	blue	GO:0006139 GO:0016818 GO:0003676 GO:0008026 GO:0003677 GO:0004003 GO:0005524	chr	dinG	putative ATP-dependent helicase dinG
KP13_04321	blue	GO:0003676 GO:0042255 GO:0005524 GO:0004004	chr	rhlE	ATP-dependent RNA helicase rhlE
KP13_04326	blue	GO:0003700 GO:0006355	chr	perR	HTH-type transcriptional regulator perR
KP13_04343	blue		chr	-	Type VI secretion system Vgr family protein
KP13_04352	blue		chr	-	IcmF-related domain-containing protein
KP13_04354	blue		chr	-	hypothetical protein
KP13_04360	blue	GO:0006355 GO:0043565 GO:0003700 GO:0003677	chr	-	putative HTH-type transcriptional regulator
KP13_04393	blue	GO:0016787 GO:0006412 GO:0005524 GO:0003677	chr	-	ATP-dependent DNA helicase
KP13_04398	blue	GO:0015833 GO:0016887 GO:0005524 GO:0000166	chr	-	putative ABC transporter ATP-binding protein
KP13_04399	blue	GO:0016020 GO:0006810	chr	-	putative ABC transporter system permease protein
KP13_04412	blue	GO:0016021 GO:0008643 GO:0055085 GO:0015542	chr	setB	Sugar efflux transporter B
KP13_04415	blue	GO:0005351 GO:0008982 GO:0022877 GO:0016021 GO:0016020 GO:0009401	chr	fruA	PTS system fructose-specific EIIBC component
KP13_04422	blue	GO:0022900 GO:0016020	chr	rnfA	Electron transport complex protein rnfA
KP13_04453	blue	GO:0003700 GO:0006355 GO:0043565 GO:0003677	chr	-	putative AraC-type trancriptional regulator
KP13_04470	blue		chr	-	hypothetical protein
KP13_04476	blue		chr	-	putative transporter protein
KP13_04483	blue	GO:0016810	chr	-	Amidohydrolase family protein
KP13_04546	blue	GO:0016887 GO:0005524	chr	-	putative ABC transporter ATP-binding protein
KP13_04571	blue		chr	-	hypothetical protein
KP13_04588	blue	GO:0055114 GO:0018189	chr	pqqC	Pyrroloquinoline-quinone synthase
KP13_04647	blue	GO:0003871 GO:0009086 GO:0008270	chr	metE	putative methylcobalamin:homocysteine methyltransferase
KP13_04648	blue		chr	-	hypothetical protein
KP13_04650	blue		chr	-	hypothetical protein
KP13_04651	blue		chr	-	hypothetical protein
KP13_04653	blue	GO:0009234 GO:0061522	chr	-	hypothetical protein
KP13_04672	blue	GO:0005737 GO:0004826 GO:0000049 GO:0008033 GO:0006432 GO:0000287 GO:0003723 GO:0005524	chr	pheT	Phenylalanyl-tRNA synthetase beta chain
KP13_04688	blue		chr	-	hypothetical protein
KP13_04691	blue	GO:0006811 GO:0005249 GO:0006813 GO:0005216 GO:0016020 GO:0008076 GO:0055085	chr	-	putative potassium channel protein
KP13_04716	blue		chr	-	hypothetical protein
KP13_04729	blue	GO:0055114 GO:0016491	chr	-	NADPH-dependent oxidoreductase
KP13_04735	blue		chr	-	hypothetical protein
KP13_04749	blue	GO:0009236 GO:0008818 GO:0051073	chr	cobS	Cobalamin synthase
KP13_04750	blue	GO:0009236 GO:0009163 GO:0008939	chr	cobT	Nicotinate-nucleotide--dimethylbenzimidazole phosphoribosyltransferase
KP13_04751	blue	GO:0004013 GO:0006730	chr	ahcY	Adenosylhomocysteinase
KP13_04765	blue		chr	-	hypothetical protein
KP13_04825	blue	GO:0003824 GO:0016740 GO:0031177 GO:0008152 GO:0009058 GO:0016788	chr	irp1	High-molecular-weight protein 1
KP13_04839	blue	GO:0016021 GO:0016020	chr	-	putative inner membrane transporter
KP13_04862	blue	GO:0009982 GO:0009451 GO:0003723 GO:0016866 GO:0001522	chr	rluE	Ribosomal large subunit pseudouridine synthase E
KP13_04863	blue	GO:0016787	chr	nudJ	Phosphatase nudJ
KP13_04892	blue	GO:0045127	chr	nagK	N-acetyl-D-glucosamine kinase
KP13_04908	blue		chr	-	fibronectin-binding protein
KP13_04909	blue		chr	-	hypothetical protein
KP13_04912	blue	GO:0016888 GO:0016788	chr	-	putative deoxyribonuclease
KP13_04943	blue	GO:0005215 GO:0016021 GO:0055085 GO:0005886	chr	mdtG	Multidrug resistance protein mdtG
KP13_04982	blue	GO:0004004 GO:0005524 GO:0003676 GO:0004386	chr	hrpA	ATP-dependent RNA helicase hrpA
KP13_05004	blue		chr	-	sirA domain-containing protein
KP13_05008	blue		chr	-	Putative selenoprotein
KP13_05010	blue	GO:0003824 GO:0009058 GO:0030170	chr	malY	Protein malY
KP13_05012	blue	GO:0003700 GO:0006355 GO:0003677	chr	malI	Maltose regulon regulatory protein malI
KP13_05015	blue	GO:0016829 GO:0016836 GO:0006091 GO:0004333	chr	fumA	Fumarate hydratase class I, aerobic
KP13_05021	blue		chr	-	Inner membrane protein
KP13_05025	blue		chr	-	hypothetical protein
KP13_05037	blue	GO:0003700 GO:0006355	chr	abgR	HTH-type transcriptional regulator abgR
KP13_05053	blue		chr	-	putative transporter protein
KP13_05126	blue		chr	-	Beta-lactamase domain-containing protein
KP13_05188	blue	GO:0016773 GO:0005975	chr	-	putative pentose kinase
KP13_05189	blue	GO:0005737 GO:0004139 GO:0016829 GO:0003824 GO:0009264	chr	deoC	Deoxyribose-phosphate aldolase
KP13_05190	blue	GO:0003700 GO:0006355 GO:0005622	chr	-	DeoR family transcriptional regulator
KP13_05191	blue	GO:0016857 GO:0005975 GO:0008152 GO:0003824	chr	-	D-allulose-6-phosphate 3-epimerase
KP13_05192	blue	GO:0016773 GO:0004747 GO:0006014	chr	-	putative ribokinase
KP13_05193	blue	GO:0015150 GO:0016021 GO:0015756 GO:0055085	chr	-	putative fucose permease
KP13_05194	blue	GO:0046872 GO:0004462	chr	-	Glyoxalase/bleomycin resistance protein/dioxygenase family protein
KP13_05203	blue		chr	-	putative sugar diacid utilization regulator
KP13_05204	blue	GO:0004616 GO:0051287 GO:0055114 GO:0016491	chr	-	putative oxidoreductase
KP13_05205	blue	GO:0003700 GO:0006355	chr	-	LysR family transcriptional regulator
KP13_05266	blue	GO:0016616 GO:0051287 GO:0008615 GO:0050570 GO:0055114	chr	pdxA2	4-hydroxythreonine-4-phosphate dehydrogenase 2
KP13_05268	blue	GO:0046872 GO:0055114 GO:0016491	chr	-	putative dehydrogenase
KP13_05285	blue	GO:0006865	chr	-	putative high-affinity branched-chain amino acid transporter periplasmic binding component
KP13_05286	blue	GO:0003871 GO:0009086 GO:0008270	chr	-	5-methyltetrahydropteroyltriglutamate--homocysteine methyltransferase
KP13_05356	blue	GO:0016757 GO:0008152 GO:0000162 GO:0004048	chr	trpD	Bifunctional anthranilate synthase/anthranilate phosphoribosyltransferase
KP13_05359	blue	GO:0003824 GO:0004834 GO:0008152 GO:0006568	chr	trpA	Tryptophan synthase alpha chain
KP13_05393	blue		chr	cho	Excinuclease cho
KP13_05408	blue	GO:0004792	chr	-	Putative thiosulfate sulfurtransferase
KP13_05413	blue	GO:0006265 GO:0003917 GO:0003916 GO:0003677	chr	topB	DNA topoisomerase III
KP13_05436	blue	GO:0016887 GO:0005524	chr	sapF	Peptide transport system ATP-binding protein sapF
KP13_05438	blue	GO:0016020 GO:0006810	chr	sapC	Peptide transport system permease protein sapC
KP13_05442	blue	GO:0006355 GO:0005975 GO:0003677 GO:0003700 GO:0043565	chr	-	putative HTH-type transcriptional regulator
KP13_05459	blue	GO:0009063	chr	-	L-Ala-D/L-Glu epimerase
KP13_05533	blue	GO:0009401 GO:0008982	chr	ulaB	putative ascorbate-specific PTS system EIIB component
KP13_05587	blue		chr	-	hypothetical protein
KP13_05593	blue	GO:0003700 GO:0006355 GO:0043565 GO:0003677	chr	feaR	Transcriptional activator feaR
KP13_05595	blue	GO:0005737 GO:0015940 GO:0050661 GO:0055114 GO:0008677 GO:0016491	chr	Rv2573	Putative 2-dehydropantoate 2-reductase
KP13_05608	blue		chr	-	hypothetical protein
KP13_07557	blue		chr	-	Putative transcriptional regulator of 2-aminoethylphosphonate degradation operons
KP13_08265	blue		chr	-	diguanylate cyclase domain-containing protein
KP13_09908	blue		chr	-	3-dehydroquinate synthase
KP13_10598	blue		chr	-	Peptidase B
KP13_12888	blue		chr	-	Mce domain-containing protein
KP13_13160	blue		chr	rmlA2	Glucose-1-phosphate thymidylyltransferase 2
KP13_15197	blue		chr	lplT	Lysophospholipid transporter lplT
KP13_15212	blue		chr	ptsP	Phosphoenolpyruvate-protein phosphotransferase ptsP
KP13_15795	blue		chr	-	putative diguanylate cyclase
KP13_16060	blue		chr	-	Alanine racemase domain-containing protein
KP13_16511	blue		chr	recX	Regulatory protein recX
KP13_31490	blue	GO:0004563 GO:0005975 GO:0004553	chr	nagZ	Beta-hexosaminidase
KP13_31501	blue		chr	gsp	Bifunctional glutathionylspermidine synthetase/amidase
KP13_31514	blue	GO:0008152 GO:0016620 GO:0055114 GO:0016491	chr	-	putative aldehyde/histidinol dehydrogenase
KP13_31537	blue	GO:0016787 GO:0009972 GO:0003824 GO:0008270 GO:0004126	chr	cdd	Cytidine deaminase
KP13_31541	blue	GO:0006298 GO:0005524 GO:0030983	chr	mutS	DNA mismatch repair protein mutS
KP13_31548	blue	GO:0006355 GO:0005515 GO:0043565 GO:0008134 GO:0003677 GO:0005524	chr	fhlA	Formate hydrogenlyase transcriptional activator
KP13_31556	blue		chr	hydN	Electron transport protein hydN
KP13_31566	blue	GO:0016491 GO:0016966 GO:0010181 GO:0005506 GO:0046872 GO:0009055	chr	norV	Anaerobic nitric oxide reductase flavorubredoxin
KP13_31602	blue	GO:0003700 GO:0006355	chr	ilvY	HTH-type transcriptional regulator ilvY
KP13_31614	blue	GO:0004803 GO:0006313 GO:0003677	chr	insB	Insertion element iso-IS1d protein insB
KP13_31621	blue	GO:0043190 GO:0016887 GO:0055085 GO:0005524	chr	lptB	Lipopolysaccharide export system ATP-binding protein lptB
KP13_31624	blue	GO:0005975 GO:0030246 GO:0016853	chr	kdsD	Arabinose 5-phosphate isomerase
KP13_31636	blue	GO:0016020 GO:0000270 GO:0008933	chr	mltD	Membrane-bound lytic murein transglycosylase D
KP13_31742	blue	GO:0005737 GO:0008899 GO:0019281	chr	metA	Homoserine O-succinyltransferase
KP13_31749	blue		chr	-	putative esterase
KP13_31757	blue		chr	-	hypothetical protein
KP13_31771	blue	GO:0008270 GO:0055114 GO:0016491	chr	-	Zinc-type alcohol dehydrogenase-like protein
KP13_31801	blue		chr	-	putative oxidative stress defense protein
KP13_31808	blue	GO:0008652 GO:0003871 GO:0008270 GO:0009086	chr	metE	5-methyltetrahydropteroyltriglutamate--homocysteine methyltransferase
KP13_31809	blue	GO:0015937 GO:0005524 GO:0004140	chr	coaE	Dephospho-CoA kinase
KP13_31826	blue	GO:0008763 GO:0009058 GO:0009252 GO:0016874 GO:0005524	chr	murC	UDP-N-acetylmuramate--L-alanine ligase
KP13_31828	blue	GO:0005737 GO:0016881 GO:0009058 GO:0008360 GO:0051301 GO:0016874 GO:0005524	chr	murE	UDP-N-acetylmuramoyl-L-alanyl-D-glutamate--2,6-diaminopimelate ligase
KP13_31830	blue	GO:0007155 GO:0009289	chr	mrkA	Type 3 fimbrial subunit MrkA
KP13_31831	blue	GO:0071555 GO:0043711 GO:0061077 GO:0030288	chr	mrkB	Type 3 fimbrial subunit MrkB
KP13_31885	blue	GO:0008483 GO:0030170 GO:0003824 GO:0004015 GO:0009102	chr	bioA	Adenosylmethionine-8-amino-7-oxononanoate aminotransferase
KP13_31891	blue		chr	-	hypothetical protein
KP13_31941	blue	GO:0007049 GO:0016021 GO:0009252 GO:0051301	chr	ftsW	Lipid II flippase FtsW
KP13_31942	blue	GO:0008299	chr	ispA	Farnesyl diphosphate synthase
KP13_31946	blue	GO:0043565 GO:0003677	chr	-	putative transcription regulator
KP13_31997	blue	GO:0015098 GO:0030001 GO:0016887 GO:0015689 GO:0016020 GO:0042888 GO:0005524	chr	modC	Molybdenum import ATP-binding protein ModC
KP13_32005	blue		chr	-	Cyd operon protein, partial
KP13_32028	blue		chr	-	hypothetical protein
KP13_32042	blue		chr	-	hypothetical protein
KP13_32135	blue	GO:0016021 GO:0016020 GO:0055085	chr	ampG	beta-lactamase induction signal transducer AmpG
KP13_32136	blue		chr	-	ATP-dependent DNA helicase subunit SbcC
KP13_32159	blue	GO:0008173 GO:0003723 GO:0006396	chr	-	tRNA/rRNA methyltransferase LasT
KP13_32196	blue	GO:0003700 GO:0006355	chr	-	HTH-type transcriptional regulator MetR
KP13_32381	blue	GO:0051536 GO:0051537 GO:0009055	chr	-	2Fe-2S ferredoxin-type domain-containing protein
KP13_05734	blue		pKP13d	-	hypothetical protein
KP13_06703	blue	GO:0046677 GO:0008800 GO:0030655	pKP13d	bla	Carbepenem-hydrolyzing beta-lactamase KPC2
KP13_06722	blue		pKP13d	-	hypothetical protein
KP13_05627	blue		pKP13e	-	hypothetical protein
KP13_06630	blue		pKP13e	-	hypothetical protein
KP13_06631	blue	GO:0003824 GO:0008152	pKP13e	-	phosphosulfate sulfotransferase (PAPS reductase)/FAD synthetase [fragment]
KP13_32087	blue		pKP13e	-	conjugal transfer TraD-like protein
KP13_01427	blue	GO:0046677 GO:0008649	pKP13f	grm	Ribosomal RNA methyltransferase
KP13_01431	blue	GO:0005975 GO:0016868	pKP13f	-	Alpha-D-phosphohexomutase N-terminal domain-containing protein
KP13_02643	blue		pKP13f	-	putative Eac protein
KP13_03076	blue		pKP13f	-	hypothetical protein
KP13_04130	blue	GO:0006468 GO:0004672 GO:0005524	pKP13f	-	Protein kinase-like domain-containing protein
KP13_04166	blue		pKP13f	-	hypothetical protein
KP13_32072	blue	GO:0006310 GO:0015074 GO:0003677	pKP13f	-	resolvase resD
KP13_00011	brown	GO:0016820 GO:0005524 GO:0016887	chr	ravA	ATPase ravA
KP13_00012	brown		chr	viaA	Protein viaA
KP13_00047	brown		chr	-	hypothetical protein
KP13_00049	brown	GO:0008408 GO:0003887 GO:0006260 GO:0003677 GO:0009360	chr	dnaN	DNA polymerase III subunit beta
KP13_00050	brown	GO:0006281 GO:0003697 GO:0005524	chr	recF	DNA replication and repair protein recF
KP13_00161	brown	GO:0042132 GO:0006071 GO:0006094	chr	glpX	Fructose-1,6-bisphosphatase class 2
KP13_00162	brown	GO:0006310 GO:0003676 GO:0006281 GO:0004003 GO:0005524	chr	recG	ATP-dependent DNA helicase recG
KP13_00164	brown	GO:0015969 GO:0016597 GO:0008152	chr	spoT	Bifunctional (p)ppGpp synthase/hydrolase SpoT
KP13_00169	brown	GO:0005216 GO:0016020 GO:0006821 GO:0005247 GO:0055085	chr	-	Chloride channel, voltage gated protein
KP13_00171	brown	GO:0003824	chr	-	Pyruvate/Phosphoenolpyruvate kinase
KP13_00172	brown		chr	-	YicC-like domain-containing protein
KP13_00184	brown	GO:0015941 GO:0003824 GO:0010181 GO:0004633 GO:0004632 GO:0015937	chr	coaBC	Coenzyme A biosynthesis bifunctional protein coaBC
KP13_00185	brown		chr	-	hypothetical protein
KP13_00187	brown	GO:0005840 GO:0005622 GO:0003735 GO:0006412	chr	rpmG	50S ribosomal protein L33
KP13_00193	brown		chr	-	putative glycosyltransferase in waa region
KP13_00198	brown		chr	waaL	O-antigen ligase protein in waa region
KP13_00199	brown		chr	rfaZ	lipopolysaccharide core biosynthesis protein RfaZ
KP13_00246	brown	GO:0005737 GO:0006426 GO:0004820 GO:0000166 GO:0005524	chr	glyQ	Glycyl-tRNA synthetase alpha
KP13_00250	brown	GO:0006355 GO:0003676 GO:0003677	chr	cspA	Cold shock protein cspA
KP13_00263	brown	GO:0005215 GO:0016021 GO:0006810 GO:0055085	chr	-	Inner membrane protein
KP13_00305	brown	GO:0050661 GO:0050660 GO:0004362 GO:0006749 GO:0016668 GO:0045454 GO:0055114 GO:0016491	chr	gor	Glutathione reductase
KP13_00323	brown	GO:0016831	chr	padC	putative phenolic acid decarboxylase
KP13_00327	brown	GO:0003824 GO:0005975 GO:0016810 GO:0016811	chr	arnD	putative 4-deoxy-4-formamido-L-arabinose-phosphoundecaprenol deformylase ArnD
KP13_00328	brown	GO:0016020 GO:0006493 GO:0016763 GO:0000030	chr	arnT	Undecaprenyl phosphate-alpha-4-amino-4-deoxy-L-arabinose arabinosyl transferase
KP13_00330	brown		chr	arnF	Undecaprenyl phosphate-aminoarabinose flippase subunit ArnF
KP13_00331	brown		chr	-	PerM family protein
KP13_00339	brown		chr	-	hypothetical protein
KP13_00355	brown	GO:0044341 GO:0016020 GO:0015321	chr	-	Na/Pi co-transporter II-related protein
KP13_00360	brown	GO:0008152 GO:0008652 GO:0009089 GO:0004072 GO:0016597	chr	lysC	Lysine-sensitive aspartokinase 3
KP13_00390	brown	GO:0006522 GO:0008784 GO:0003824	chr	alr	Alanine racemase, biosynthetic
KP13_00395	brown	GO:0003824 GO:0016887 GO:0009380 GO:0009381 GO:0005524 GO:0006289	chr	uvrA	UvrABC system protein A
KP13_00417	brown	GO:0006355 GO:0003677 GO:0051537 GO:0006979	chr	soxR	Redox-sensitive transcriptional activator soxR
KP13_00470	brown		chr	dsbA	putative protein-folding factor DsbA
KP13_00483	brown		chr	-	hypothetical protein
KP13_00518	brown	GO:0016020 GO:0055085	chr	-	putative mscS family protein
KP13_00531	brown	GO:0005525	chr	hflX	GTP-binding protein hflX
KP13_00532	brown	GO:0016021 GO:0016020	chr	hflK	Protein hflK
KP13_00582	brown	GO:0006812 GO:0016021 GO:0008324 GO:0015684 GO:0046873 GO:0006829 GO:0055085	chr	fieF	Cation-efflux pump fieF
KP13_00631	brown	GO:0016746 GO:0008152	chr	-	putative acyltransferase
KP13_00661	brown		chr	-	hypothetical protein
KP13_00678	brown	GO:0035429 GO:0015128 GO:0016020	chr	gntT	High-affinity gluconate transporter
KP13_00692	brown	GO:0005737 GO:0006457 GO:0051082	chr	hslO	33 kDa chaperonin
KP13_00693	brown	GO:0003727 GO:0003723 GO:0003677 GO:0043023 GO:0034605	chr	hslR	Heat shock protein 15
KP13_00694	brown	GO:0016787 GO:0008152	chr	-	Haloacid dehydrogenase/epoxide hydrolase
KP13_00706	brown	GO:0009007 GO:0032775 GO:0003676 GO:0008168 GO:0032259	chr	dam	DNA adenine methylase
KP13_00708	brown	GO:0016787 GO:0008152 GO:0046295 GO:0008967	chr	gph	Phosphoglycolate phosphatase
KP13_00718	brown		chr	-	hypothetical protein
KP13_00739	brown	GO:0005737 GO:0002143	chr	tusB	Protein tusB
KP13_00779	brown	GO:0006355 GO:0003723 GO:0006364 GO:0008168 GO:0008649	chr	rsmB	Ribosomal RNA small subunit methyltransferase B
KP13_00785	brown	GO:0003725 GO:0002949 GO:0005524	chr	rimN	Putative ribosome maturation factor rimN
KP13_00790	brown		chr	-	hypothetical protein
KP13_00796	brown	GO:0003824 GO:0016780 GO:0008654	chr	pssA	CDP-diacylglycerol--serine O-phosphatidyltransferase
KP13_00804	brown	GO:0016430 GO:0008168 GO:0032259 GO:0003676	chr	-	tRNA (adenine-N(6)-)-methyltransferase
KP13_00809	brown		chr	rseC	Sigma-E factor regulatory protein rseC
KP13_00817	brown	GO:0006633 GO:0008897 GO:0000287	chr	acpS	Holo-[acyl-carrier-protein] synthase
KP13_00820	brown		chr	-	hypothetical protein
KP13_00821	brown	GO:0003824 GO:0008270 GO:0002100 GO:0016787 GO:0008251	chr	tadA	tRNA-specific adenosine deaminase
KP13_00822	brown	GO:0016020 GO:0000270 GO:0016837 GO:0008933	chr	mltF	Membrane-bound lytic murein transglycosylase F
KP13_00826	brown		chr	-	hypothetical protein
KP13_00827	brown	GO:0006355 GO:0003677 GO:0000160 GO:0008134 GO:0005524	chr	-	signal transduction response regulator protein
KP13_00839	brown		chr	-	hypothetical protein
KP13_00840	brown	GO:0015099 GO:0046872 GO:0016021 GO:0035444	chr	-	Nickel/cobalt efflux system
KP13_00841	brown		chr	-	hypothetical protein
KP13_00853	brown		chr	sseB	Protein sseB
KP13_00898	brown		chr	-	hypothetical protein
KP13_00915	brown		chr	-	hypothetical protein
KP13_00951	brown		chr	-	hypothetical protein
KP13_00952	brown	GO:0005887 GO:0000160 GO:0009927 GO:0004871	chr	-	Sensor-like histidine kinase
KP13_00959	brown	GO:0009186 GO:0055114 GO:0016491	chr	nrdB	Ribonucleoside-diphosphate reductase 1 subunit beta
KP13_00978	brown	GO:0009058 GO:0008909	chr	menF	Menaquinone-specific isochorismate synthase
KP13_01026	brown	GO:0009982 GO:0009451 GO:0003723 GO:0001522	chr	truA	tRNA pseudouridine synthase A
KP13_01035	brown		chr	-	hypothetical protein
KP13_01041	brown	GO:0005737 GO:0008969 GO:0006464	chr	sixA	Phosphohistidine phosphatase sixA
KP13_01061	brown		chr	-	Type VI secretion system VgrG family protein
KP13_01064	brown		chr	-	hypothetical protein
KP13_01065	brown		chr	-	hypothetical protein
KP13_01080	brown	GO:0005975 GO:0030246	chr	diaA	DnaA initiator-associating protein diaA
KP13_01082	brown		chr	-	hypothetical protein
KP13_01086	brown		chr	-	putative excinuclease ABC
KP13_01090	brown	GO:0006508 GO:0008233	chr	-	Peptidase U32
KP13_01093	brown	GO:0070417 GO:0005524 GO:0003676 GO:0016817 GO:0004004 GO:0000027	chr	deaD	Cold-shock DEAD box protein A
KP13_01098	brown	GO:0009982 GO:0009451 GO:0003723 GO:0001522 GO:0006396	chr	truB	tRNA pseudouridine synthase B
KP13_01109	brown	GO:0009396 GO:0044237 GO:0004156 GO:0042558	chr	folP	Dihydropteroate synthase
KP13_01111	brown	GO:0008168 GO:0032259 GO:0006364 GO:0016436 GO:0001510	chr	rlmE	Ribosomal RNA large subunit methyltransferase E
KP13_01112	brown	GO:0003723	chr	-	RNA-binding protein
KP13_01116	brown	GO:0016021 GO:0016020	chr	-	putative inner membrane transporter
KP13_01123	brown		chr	mlaB	putative phospholipid ABC transporter-binding protein mlaB
KP13_01146	brown	GO:0006508 GO:0004222 GO:0008237	chr	dcp	Peptidyl-dipeptidase dcp
KP13_01153	brown		chr	-	hypothetical protein
KP13_01154	brown	GO:0008080	chr	speG	Spermidine N(1)-acetyltransferase
KP13_01194	brown		chr	-	hypothetical protein
KP13_01236	brown	GO:0009166 GO:0016787 GO:0009117 GO:0008663 GO:0046872 GO:0016788 GO:0000166	chr	cpdB	Bifunctional 2',3'-cyclic-nucleotide 2'-phosphodiesterase/3'-nucleotidase
KP13_01243	brown	GO:0003824 GO:0050660 GO:0016614 GO:0055114	chr	-	putative inner membrane protein
KP13_01266	brown		chr	-	hypothetical protein
KP13_01273	brown	GO:0005515	chr	-	WD40/YVTN repeat-like domain-containing protein
KP13_01283	brown	GO:0009401 GO:0008982 GO:0016021 GO:0016020	chr	-	Phosphotransferase system, lactose/cellobiose IIC component
KP13_01284	brown	GO:0005737 GO:0003824 GO:0005975 GO:0043169 GO:0005993 GO:0008788	chr	treC	Trehalose-6-phosphate hydrolase
KP13_01379	brown		chr	-	hypothetical protein
KP13_01465	brown	GO:0015031 GO:0009279	chr	lolB	Outer-membrane lipoprotein lolB
KP13_01466	brown	GO:0050515 GO:0016114 GO:0005524	chr	ispE	4-diphosphocytidyl-2-C-methyl-D-erythritol kinase
KP13_01468	brown	GO:0016021 GO:0016020 GO:0015116 GO:0008271 GO:0008272 GO:0055085	chr	-	putative sulfate transporter
KP13_01539	brown		chr	-	Proteasome subunit alpha/beta domain-containing protein
KP13_01554	brown	GO:0015385 GO:0016021 GO:0006814	chr	nhaB	Na(+)/H(+) antiporter nhaB
KP13_01563	brown	GO:0006139 GO:0008408 GO:0008033 GO:0033890 GO:0044237 GO:0000166 GO:0003824 GO:0003676 GO:0005622	chr	rnd	Ribonuclease D
KP13_01566	brown	GO:0002949	chr	-	M22 peptidase-like protein
KP13_01569	brown		chr	-	hypothetical protein
KP13_01582	brown	GO:0008658	chr	ftsI	Peptidoglycan synthase ftsI
KP13_01619	brown	GO:0016020 GO:0042626 GO:0006810 GO:0005524	chr	znuB	High-affinity zinc uptake system membrane protein znuB
KP13_01651	brown		chr	-	hypothetical protein
KP13_01685	brown	GO:0003676 GO:0005524 GO:0004004	chr	rhlB	ATP-dependent RNA helicase rhlB
KP13_01698	brown	GO:0036065 GO:0009246 GO:0008417	chr	wecF	4-alpha-L-fucosyltransferase
KP13_01699	brown	GO:0016021 GO:0009246	chr	wzyE	Putative ECA polymerase
KP13_01700	brown	GO:0016758 GO:0009058 GO:0009246	chr	wecG	putative UDP-N-acetyl-D-mannosaminuronic acid transferase
KP13_01708	brown	GO:0008199 GO:0016226	chr	cyaY	Protein cyaY
KP13_01716	brown	GO:0005215 GO:0016021 GO:0016020 GO:0005887 GO:0006810	chr	rarD	Protein rarD
KP13_01730	brown		chr	rmuC	DNA recombination protein rmuC
KP13_01731	brown	GO:0008168	chr	ubiE	Ubiquinone/menaquinone biosynthesis methyltransferase ubiE
KP13_01736	brown	GO:0016021	chr	tatC	Sec-independent protein translocase protein tatC
KP13_01737	brown	GO:0016888 GO:0008408 GO:0016788	chr	tatD	Deoxyribonuclease tatD
KP13_01785	brown		chr	-	hypothetical protein
KP13_01787	brown	GO:0006415 GO:0003747	chr	-	peptidyl-tRNA hydrolase domain-containing protein
KP13_01791	brown	GO:0005737 GO:0008033 GO:0000166 GO:0016879 GO:0005524	chr	tilS	tRNA(Ile)-lysidine synthase
KP13_01796	brown	GO:0004523 GO:0003676	chr	rnhB	Ribonuclease HII
KP13_01797	brown	GO:0008915 GO:0009245	chr	lpxB	Lipid-A-disaccharide synthase
KP13_01800	brown	GO:0016740 GO:0016410 GO:0009245 GO:0016747	chr	lpxD	UDP-3-O-[3-hydroxymyristoyl] glucosamine N-acyltransferase
KP13_01804	brown	GO:0016772 GO:0016020	chr	cdsA	Phosphatidate cytidylyltransferase
KP13_01805	brown	GO:0016765	chr	uppS	Undecaprenyl pyrophosphate synthase
KP13_01806	brown		chr	-	hypothetical protein
KP13_01807	brown	GO:0008299 GO:0005515 GO:0030604 GO:0046872 GO:0070402 GO:0055114	chr	dxr	1-deoxy-D-xylulose 5-phosphate reductoisomerase
KP13_01823	brown	GO:0005216 GO:0016020 GO:0055085 GO:0006821 GO:0005887 GO:0005247 GO:0015108	chr	clcA	H(+)/Cl(-) exchange transporter ClcA
KP13_01830	brown		chr	-	hypothetical protein
KP13_01864	brown	GO:0005737 GO:0004422 GO:0006166 GO:0009116	chr	hpt	Hypoxanthine phosphoribosyltransferase
KP13_01866	brown	GO:0005507 GO:0055114 GO:0016491	chr	cueO	Blue copper oxidase cueO
KP13_01867	brown		chr	-	hypothetical protein
KP13_01877	brown		chr	-	hypothetical protein
KP13_01887	brown	GO:0008745 GO:0009253	chr	ampD	1,6-anhydro-N-acetylmuramyl-L-alanine amidase ampD
KP13_01896	brown	GO:0016787 GO:0008413 GO:0006281	chr	mutT	8-oxo-dGTP diphosphatase
KP13_01908	brown	GO:0008963 GO:0016020 GO:0016021	chr	mraY	Phospho-N-acetylmuramoyl-pentapeptide-transferase
KP13_01915	brown		chr	-	hypothetical protein
KP13_01931	brown	GO:0016021 GO:0008643 GO:0055085 GO:0015542	chr	setA	Sugar efflux transporter A
KP13_01947	brown	GO:0009982 GO:0009451 GO:0003723 GO:0001522	chr	rluA	Ribosomal large subunit pseudouridine synthase A
KP13_01953	brown	GO:0051087	chr	djlA	DnaJ-like protein djlA
KP13_01956	brown	GO:0016616 GO:0051287 GO:0008615 GO:0050570 GO:0055114	chr	pdxA1	4-hydroxythreonine-4-phosphate dehydrogenase 1
KP13_01957	brown	GO:0000179 GO:0006364 GO:0000154 GO:0008649	chr	rsmA	Ribosomal RNA small subunit methyltransferase A
KP13_01958	brown		chr	apaG	Protein apaG
KP13_01959	brown	GO:0016787 GO:0008803	chr	apaH	Bis(5'-nucleosyl)-tetraphosphatase, symmetrical
KP13_01971	brown	GO:0050992 GO:0019288 GO:0051745 GO:0046872	chr	ispH	4-hydroxy-3-methylbut-2-enyl diphosphate reductase
KP13_01972	brown	GO:0006457	chr	fkpB	FKBP-type 16 kDa peptidyl-prolyl cis-trans isomerase
KP13_01975	brown	GO:0008531 GO:0003919 GO:0009231	chr	ribF	Riboflavin biosynthesis protein ribF
KP13_02006	brown	GO:0042597 GO:0004553 GO:0016020 GO:0000270 GO:0008933	chr	slt	Soluble lytic murein transglycosylase
KP13_02019	brown	GO:0006629 GO:0008152	chr	-	putative acyl transferase
KP13_02025	brown	GO:0016407 GO:0006474 GO:0008080	chr	-	GCN5-related N-acetyltransferase
KP13_02026	brown	GO:0003887 GO:0008408 GO:0006260	chr	holD	DNA polymerase III subunit psi
KP13_02071	brown	GO:0006865 GO:0006810 GO:0003333 GO:0016020 GO:0016021 GO:0015171 GO:0055085	chr	proY	Proline-specific permease proY
KP13_02072	brown	GO:0015803 GO:0016021 GO:0015658	chr	brnQ	Branched-chain amino acid transport system 2 carrier protein
KP13_02073	brown		chr	-	hypothetical protein
KP13_02097	brown		chr	-	hypothetical protein
KP13_02102	brown	GO:0046872 GO:0004655 GO:0033014 GO:0003824	chr	hemB	Delta-aminolevulinic acid dehydratase
KP13_02219	brown		chr	mdtN	Multidrug resistance protein mdtN
KP13_02246	brown	GO:0055114 GO:0016491	chr	-	Putative oxidoreductase
KP13_02349	brown		chr	-	putative inner membrane protein
KP13_02350	brown	GO:0008168 GO:0032259	chr	rlmM	Ribosomal RNA large subunit methyltransferase M
KP13_02369	brown	GO:0016020 GO:0006810 GO:0006790	chr	-	putative aliphatic sulfonates-binding protein
KP13_02372	brown		chr	-	LOG family protein
KP13_02399	brown		chr	iap	Alkaline phosphatase isozyme conversion protein
KP13_02413	brown	GO:0005737 GO:0004664 GO:0004106 GO:0008152 GO:0046417 GO:0009094 GO:0016597	chr	pheA	Bifunctional P-protein
KP13_02419	brown	GO:0016021 GO:0009279	chr	-	OmpA/MotB domain-containing protein
KP13_02428	brown	GO:0003824 GO:0050660 GO:0016614 GO:0055114	chr	-	cystathionine beta-synthase domain-containing protein
KP13_02435	brown	GO:0003723	chr	smpB	SsrA-binding protein
KP13_02436	brown		chr	-	hypothetical protein
KP13_02467	brown		chr	-	putative outer membrane protein
KP13_02503	brown		chr	-	hypothetical protein
KP13_02505	brown	GO:0016020 GO:0009267	chr	-	Carbon starvation protein
KP13_02508	brown		chr	-	hypothetical protein
KP13_02524	brown	GO:0003700 GO:0006355	chr	-	putative HTH-type transcriptional regulator
KP13_02563	brown	GO:0005975 GO:0004553	chr	gmuD	6-phospho-beta-glucosidase gmuD
KP13_02566	brown	GO:0046872	chr	hypD	Hydrogenase isoenzymes formation protein hypD
KP13_02571	brown	GO:0016151 GO:0006464	chr	hypA	putative hydrogenase nickel incorporation protein hypA
KP13_02572	brown		chr	hycA	Formate hydrogenlyase regulatory protein hycA
KP13_02573	brown		chr	hycB	Formate hydrogenlyase subunit 2
KP13_02574	brown	GO:0008137 GO:0042773 GO:0055114	chr	hycC	Formate hydrogenlyase subunit 3
KP13_02575	brown	GO:0016020 GO:0055114	chr	hycD	Formate hydrogenlyase subunit 4
KP13_02576	brown	GO:0016151 GO:0016651 GO:0008137 GO:0051287 GO:0048038 GO:0055114	chr	hycE	Formate hydrogenlyase subunit 5
KP13_02577	brown		chr	hycF	Formate hydrogenlyase subunit 6
KP13_02578	brown	GO:0051539 GO:0008137 GO:0051536 GO:0048038 GO:0055114	chr	hycG	Formate hydrogenlyase subunit 7
KP13_02579	brown		chr	hycH	Formate hydrogenlyase maturation protein hycH
KP13_02580	brown	GO:0008233 GO:0008047	chr	hycI	Hydrogenase 3 maturation protease
KP13_02581	brown	GO:0005737 GO:0016070 GO:0003723 GO:0016788	chr	-	hypothetical protein
KP13_02585	brown		chr	hydN	Electron transport protein hydN
KP13_02587	brown	GO:0016021 GO:0015099 GO:0046872 GO:0035444	chr	-	putative High-affinity nickel transport protein
KP13_02588	brown	GO:0055114 GO:0016731 GO:0016491	chr	norW	Nitric oxide reductase FlRd-NAD(+) reductase
KP13_02615	brown	GO:0016021 GO:0006810 GO:0055085	chr	emrB	Multidrug resistance protein B
KP13_02726	brown	GO:0004478 GO:0006556 GO:0005524	chr	metK	S-adenosylmethionine synthase
KP13_02737	brown	GO:0016020	chr	-	hypothetical protein
KP13_02738	brown		chr	-	hypothetical protein
KP13_02740	brown	GO:0005737 GO:0003824 GO:0004109 GO:0051536 GO:0055114 GO:0006779	chr	-	Oxygen-independent coproporphyrinogen-III oxidase-like protein
KP13_02741	brown		chr	-	hypothetical protein
KP13_02795	brown	GO:0016787 GO:0016818 GO:0046872	chr	nudF	ADP-ribose pyrophosphatase
KP13_02801	brown	GO:0008686 GO:0009231	chr	ribB	3,4-dihydroxy-2-butanone 4-phosphate synthase
KP13_02807	brown		chr	-	SH3-like domain-containing protein
KP13_02808	brown	GO:0004810 GO:0016779 GO:0001680 GO:0003723 GO:0006396 GO:0005524	chr	cca	Multifunctional CCA protein
KP13_02820	brown	GO:0016151 GO:0006807 GO:0003924	chr	ureG	Urease accessory protein ureG
KP13_02888	brown	GO:0042597	chr	-	hypothetical protein
KP13_02940	brown	GO:0008168 GO:0008152	chr	-	Methyltransferase type 11 family protein
KP13_02945	brown		chr	-	hypothetical protein
KP13_02955	brown	GO:0071436 GO:0016020 GO:0015233 GO:0015081 GO:0031402 GO:0005215 GO:0016021 GO:0006810 GO:0015887 GO:0055085	chr	panF	Sodium/pantothenate symporter
KP13_02964	brown		chr	Acsr	RNase E specificity factor CsrD
KP13_02967	brown	GO:0008360	chr	mreC	Rod shape-determining protein mreC
KP13_02968	brown	GO:0016021 GO:0008360	chr	mreD	Rod shape-determining protein mreD
KP13_02996	brown	GO:0005524 GO:0016887	chr	modF	putative molybdenum transport ATP-binding protein modF
KP13_03024	brown		chr	-	phosphatidylethanolamine-binding protein
KP13_03029	brown	GO:0000287 GO:0009102 GO:0005524 GO:0004141	chr	bioD	Dethiobiotin synthetase
KP13_03037	brown	GO:0003824 GO:0051539 GO:0006777 GO:0019008 GO:0051536 GO:0046872	chr	moaA	Molybdenum cofactor biosynthesis protein A
KP13_03173	brown	GO:0004417 GO:0009228	chr	thiM	Hydroxyethylthiazole kinase
KP13_03180	brown		chr	-	hypothetical protein
KP13_03181	brown	GO:0008080	chr	-	GCN5-related N-acetyltransferase
KP13_03195	brown	GO:0006508 GO:0009002	chr	pbpG	D-alanyl-D-alanine endopeptidase
KP13_03214	brown		chr	-	hypothetical protein
KP13_03228	brown		chr	ptsO	Phosphocarrier protein NPr
KP13_03240	brown	GO:0043190 GO:0006810	chr	mlaE	putative phospholipid ABC transporter permease protein mlaE
KP13_03253	brown	GO:0003700 GO:0006355	chr	-	putative HTH-type transcriptional regulator
KP13_03302	brown	GO:0032297 GO:0003677 GO:0006355	chr	seqA	Protein seqA
KP13_03303	brown		chr	-	Esterase
KP13_03304	brown	GO:0006355	chr	-	hypothetical protein
KP13_03324	brown	GO:0006807 GO:0016810 GO:0016410 GO:0042158 GO:0016021	chr	lnt	Apolipoprotein N-acyltransferase
KP13_03334	brown	GO:0003887 GO:0009360 GO:0003677 GO:0006260	chr	holA	DNA polymerase III subunit delta
KP13_03335	brown	GO:0003824 GO:0009058 GO:0009435 GO:0016779	chr	nadD	putative nicotinate-nucleotide adenylyltransferase
KP13_03336	brown	GO:0009236 GO:0003824 GO:0043755 GO:0008152	chr	cobC	Alpha-ribazole phosphatase
KP13_03341	brown	GO:0042834	chr	rlpA	Rare lipoprotein A
KP13_03344	brown	GO:0005737 GO:0016415 GO:0009107 GO:0006464	chr	lipB	Octanoyltransferase
KP13_03346	brown	GO:0003824 GO:0051539 GO:0051536 GO:0009107 GO:0016992	chr	lipA	Lipoyl synthase
KP13_03349	brown	GO:0016021	chr	crcB	Protein crcB
KP13_03509	brown	GO:0005488	chr	-	putative periplasmic binding protein
KP13_03545	brown	GO:0006535 GO:0004124	chr	cysM	Cysteine synthase B
KP13_03547	brown	GO:0003824 GO:0009058 GO:0030170 GO:0006355 GO:0003700	chr	-	putative aminotransferase, class I/classII
KP13_03553	brown		chr	-	hypothetical protein
KP13_03559	brown		chr	-	hypothetical protein
KP13_03591	brown	GO:0005737 GO:0016462 GO:0009245	chr	lpxH	UDP-2,3-diacylglucosamine hydrolase
KP13_03595	brown	GO:0016785 GO:0070329 GO:0043828	chr	selU	tRNA 2-selenouridine synthase
KP13_03602	brown		chr	-	putative inner membrane protein
KP13_03603	brown	GO:0016887 GO:0005524	chr	-	putative ABC transporter ATP-binding protein
KP13_03607	brown	GO:0019829 GO:0030001 GO:0006812 GO:0016021 GO:0046872 GO:0000166	chr	copA	Copper-exporting P-type ATPase A
KP13_03619	brown	GO:0006310 GO:0006281 GO:0003677	chr	recR	Recombination protein recR
KP13_03621	brown	GO:0003887 GO:0006260 GO:0003677 GO:0009360 GO:0005524	chr	dnaX	DNA polymerase III subunit tau
KP13_03663	brown	GO:0042626 GO:0016887 GO:0016021 GO:0006810 GO:0055085 GO:0005524	chr	mdlB	Multidrug resistance-like ATP-binding protein MdlB
KP13_03664	brown	GO:0042626 GO:0016887 GO:0016021 GO:0006810 GO:0055085 GO:0005524	chr	mdlA	Multidrug resistance-like ATP-binding protein MdlA
KP13_03710	brown	GO:0004673 GO:0000160 GO:0016021 GO:0016020 GO:0016310 GO:0007165 GO:0004871 GO:0000155 GO:0016772	chr	cusS	Sensor kinase cusS
KP13_03740	brown		chr	-	hypothetical protein
KP13_03784	brown	GO:0016020 GO:0006810	chr	rfbA	Lipopolysaccharide O-antigen ABC transport system transmembrane component
KP13_03810	brown		chr	-	hypothetical protein
KP13_03869	brown	GO:0004176 GO:0004252 GO:0006508	chr	-	putative protease La
KP13_04057	brown		chr	-	hypothetical protein
KP13_04086	brown	GO:0006520 GO:0006528 GO:0004067	chr	ansB	L-asparaginase
KP13_04088	brown	GO:0016740 GO:0036104 GO:0009409 GO:0016021 GO:0008951 GO:0009245	chr	ddg	Protein ddg
KP13_04091	brown		chr	-	hypothetical protein
KP13_04173	brown	GO:0003333	chr	sdaC	Serine transporter
KP13_04182	brown		chr	-	putative metallo-beta-lactamase
KP13_04183	brown		chr	-	Hedgehog signaling domain-containing protein
KP13_04186	brown	GO:0005737 GO:0030261 GO:0007059	chr	mukE	Chromosome partition protein mukE
KP13_04192	brown		chr	-	hypothetical protein
KP13_04207	brown	GO:0016021 GO:0055085	chr	-	putative MFS-type transporter
KP13_04212	brown	GO:0006260 GO:0005524 GO:0003677	chr	rarA	Replication-associated recombination protein A
KP13_04214	brown	GO:0003677 GO:0005524 GO:0000166	chr	ftsK	DNA translocase ftsK
KP13_04220	brown	GO:0008914 GO:0030163	chr	aat	Leucyl/phenylalanyl-tRNA--protein transferase
KP13_04221	brown	GO:0006413 GO:0003723 GO:0003743	chr	infA	Translation initiation factor IF-1
KP13_04225	brown	GO:0016820 GO:0016887 GO:0016020 GO:0005524	chr	macB1	Macrolide export ATP-binding/permease protein macB 1
KP13_04245	brown	GO:0006810 GO:0005215 GO:0016021 GO:0016020	chr	artM	Arginine ABC transporter permease protein artM
KP13_04250	brown		chr	-	Inner membrane protein
KP13_04258	brown	GO:0055114 GO:0016491	chr	nfsA	Oxygen-insensitive NADPH nitroreductase
KP13_04259	brown		chr	-	hypothetical protein
KP13_04261	brown	GO:0016021	chr	-	Inner membrane protein
KP13_04304	brown	GO:0003824 GO:0008152 GO:0008484	chr	-	Putative phosphoethanolamine transferase
KP13_04349	brown		chr	-	hypothetical protein
KP13_04395	brown	GO:0015893 GO:0005215 GO:0016021 GO:0006810 GO:0055085 GO:0015238	chr	bcr	Bicyclomycin resistance protein
KP13_04413	brown	GO:0005215 GO:0006810	chr	fruB	Multiphosphoryl transfer protein
KP13_04414	brown	GO:0016773 GO:0008662 GO:0005975	chr	fruK	1-phosphofructokinase
KP13_04421	brown	GO:0051536 GO:0022900 GO:0005886 GO:0009055	chr	rnfB	Electron transport complex protein rnfB
KP13_04427	brown	GO:0008152 GO:0055114 GO:0016491	chr	-	putative oxidoreductase
KP13_04432	brown		chr	-	hypothetical protein
KP13_04486	brown		chr	-	hypothetical protein
KP13_04553	brown		chr	-	hypothetical protein
KP13_04568	brown		chr	-	hypothetical protein
KP13_04576	brown		chr	-	hypothetical protein
KP13_04624	brown		chr	-	hypothetical protein
KP13_04640	brown	GO:0003677	chr	-	putative TetR-family trancriptional regulatory protein
KP13_04673	brown	GO:0005737 GO:0004826 GO:0004812 GO:0006432 GO:0000166 GO:0043039 GO:0006418 GO:0000049 GO:0005524	chr	pheS	phenylalanyl-tRNA synthetase alpha subunit
KP13_04680	brown		chr	-	putative salt-induced outer membrane protein
KP13_04705	brown		chr	-	hypothetical protein
KP13_04773	brown	GO:0055114 GO:0016491	chr	-	Putative quinone oxidoreductase
KP13_04828	brown	GO:0042626 GO:0016021 GO:0006810 GO:0016887 GO:0055085 GO:0005524	chr	-	yersiniabactin-iron ABC transporter
KP13_04865	brown		chr	hflD	high frequency lysogenization protein hflD
KP13_04870	brown	GO:0018106 GO:0046872 GO:0000160 GO:0004871 GO:0000155 GO:0016021 GO:0016020 GO:0007165 GO:0004673 GO:0016310 GO:0016772 GO:0005524	chr	phoQ	Sensor protein phoQ
KP13_04877	brown	GO:0008152 GO:0016620 GO:0055114 GO:0016491	chr	-	Aldehyde dehydrogenase
KP13_04878	brown	GO:0003824 GO:0008152	chr	alkK	Medium-chain-fatty-acid--CoA ligase
KP13_04895	brown	GO:0042953 GO:0016021 GO:0016020 GO:0042954	chr	lolC	Lipoprotein-releasing system transmembrane protein lolC
KP13_04907	brown		chr	thiK	Thiamine kinase
KP13_04913	brown	GO:0003887 GO:0008408 GO:0009360 GO:0003677 GO:0006260	chr	holB	DNA polymerase III subunit delta'
KP13_04922	brown	GO:0006633 GO:0003824 GO:0016616 GO:0016747 GO:0055114	chr	plsX	Phosphate acyltransferase
KP13_04933	brown	GO:0016021 GO:0055085	chr	mdtH	Multidrug resistance protein mdtH
KP13_05005	brown		chr	-	putative inner membrane protein
KP13_05007	brown		chr	-	hypothetical protein
KP13_05018	brown	GO:0007165 GO:0004871 GO:0016310 GO:0000155 GO:0016021 GO:0016772	chr	rstB	Sensor protein rstB
KP13_05032	brown	GO:0003824 GO:0003908 GO:0006281	chr	ogt	Methylated-DNA--protein-cysteine methyltransferase
KP13_05118	brown	GO:0008811	chr	-	putative chloramphenicol acetyltransferase
KP13_05159	brown		chr	-	hypothetical protein
KP13_05165	brown	GO:0009443 GO:0008478	chr	pdxY	Pyridoxamine kinase
KP13_05171	brown	GO:0016020 GO:0022900	chr	rnfE	Electron transport complex protein rnfE
KP13_05172	brown	GO:0022900 GO:0005886 GO:0010181 GO:0016020 GO:0009055	chr	rnfG	Electron transport complex protein rnfG
KP13_05173	brown	GO:0016020 GO:0016021 GO:0022900 GO:0006810	chr	rnfD	Electron transport complex protein rnfD
KP13_05181	brown	GO:0050661 GO:0051287 GO:0006006 GO:0016620 GO:0055114	chr	gap	Glyceraldehyde-3-phosphate dehydrogenase
KP13_05186	brown	GO:0003700 GO:0006355 GO:0003677 GO:0043565	chr	-	AraC family transcriptional regulator
KP13_05187	brown	GO:0006355 GO:0003700 GO:0005622	chr	-	putative DeoR family transcriptional regulator
KP13_05223	brown	GO:0005975	chr	-	putative lipoprotein
KP13_05246	brown	GO:0016021 GO:0055085	chr	-	MFS family transporter
KP13_05320	brown	GO:0016491 GO:0015942 GO:0055114 GO:0009055 GO:0030151 GO:0008863	chr	fdhF	Formate dehydrogenase H
KP13_05354	brown		chr	-	hypothetical protein
KP13_05437	brown	GO:0015833 GO:0016887 GO:0005524 GO:0000166	chr	sapD	Peptide transport system ATP-binding protein sapD
KP13_05439	brown	GO:0016020 GO:0006810	chr	sapB	Peptide transport system permease protein sapB
KP13_05590	brown		chr	-	dicarboxylate transport domain-containing protein
KP13_07341	brown		chr	dnaA	Chromosomal replication initiator protein dnaA
KP13_08392	brown		chr	arnC	Undecaprenyl-phosphate 4-deoxy-4-formamido-L-arabinose transferase
KP13_11079	brown		chr	pta	Phosphate acetyltransferase
KP13_16463	brown		chr	-	Membrane-bound lytic murein transglycosylase B
KP13_31484	brown	GO:0006633 GO:0003824 GO:0016747 GO:0008152	chr	fabF	3-oxoacyl-[acyl-carrier-protein] synthase 2
KP13_31491	brown	GO:0003723 GO:0003676 GO:0006402 GO:0004654 GO:0006396 GO:0000175	chr	pnp	Polyribonucleotide nucleotidyltransferase
KP13_31493	brown	GO:0009113 GO:0003824 GO:0005524 GO:0046872 GO:0004637	chr	purD	Phosphoribosylamine--glycine ligase
KP13_31494	brown	GO:0003824 GO:0006164 GO:0003937 GO:0004643	chr	purH	Bifunctional purine biosynthesis protein purH
KP13_31495	brown	GO:0015974 GO:0008894	chr	gppA	Guanosine-5'-triphosphate,3'-diphosphate pyrophosphatase
KP13_31499	brown	GO:0006139 GO:0005524 GO:0004127	chr	cmk	Cytidylate kinase
KP13_31507	brown	GO:0009097 GO:0004794 GO:0006520 GO:0030170	chr	ilvA	Threonine dehydratase biosynthetic
KP13_31512	brown		chr	aroL	Shikimate kinase 2
KP13_31562	brown	GO:0003824 GO:0008152 GO:0008484 GO:0016021	chr	eptB	Phosphoethanolamine transferase eptB
KP13_31565	brown	GO:0003824 GO:0008483	chr	arnB	UDP-4-amino-4-deoxy-L-arabinose--oxoglutarate aminotransferase
KP13_31568	brown	GO:0016021 GO:0016020	chr	arnE	Undecaprenyl phosphate-aminoarabinose flippase subunit ArnE
KP13_31626	brown	GO:0001522 GO:0003723 GO:0009982 GO:0009451	chr	rluD	Ribosomal large subunit pseudouridine synthase D
KP13_31760	brown		chr	-	putative lipoprotein
KP13_31766	brown	GO:0006614 GO:0005525	chr	ftsY	cell division protein FtsY
KP13_31770	brown	GO:0016021 GO:0009276	chr	igaA	intracellular growth attenuator protein IgaA
KP13_31781	brown		chr	-	hypothetical protein
KP13_31793	brown		chr	-	hypothetical protein
KP13_31802	brown		chr	-	hypothetical protein
KP13_31822	brown	GO:0003700 GO:0006355	chr	-	LysR family regulatory protein
KP13_31829	brown		chr	-	hypothetical protein
KP13_31852	brown		chr	-	hypothetical protein
KP13_31863	brown	GO:0016151 GO:0006461	chr	hypB	hydrogenase nickel incorporation protein HypB
KP13_31864	brown	GO:0016743 GO:0003725 GO:0008270 GO:0046944 GO:0046872	chr	hypF	Carbamoyltransferase hypF
KP13_31888	brown		chr	-	Nucleoside recognition domain-containing protein
KP13_31901	brown		chr	-	hypothetical protein
KP13_31904	brown	GO:0008519 GO:0015696 GO:0016020 GO:0072488	chr	amtB	Ammonia channel
KP13_31908	brown		chr	-	hypothetical protein
KP13_31939	brown	GO:0051539 GO:0051536 GO:0016020 GO:0009055	chr	rnfC	Electron transport complex protein rnfC
KP13_32047	brown	GO:0005524 GO:0016887	chr	-	putative ABC transport system
KP13_32174	brown	GO:0006355	chr	-	PRD domain-containing protein
KP13_32189	brown	GO:0005215 GO:0016020 GO:0006810 GO:0055085	chr	-	inner membrane protein
KP13_32206	brown		chr	-	membrane protein insertion efficiency factor
KP13_32218	brown	GO:0003723 GO:0003676 GO:0006353 GO:0008186 GO:0005524	chr	rho	Transcription termination factor rho
KP13_32230	brown	GO:0015942 GO:0051539 GO:0009055 GO:0016491 GO:0055114 GO:0030151 GO:0008863	chr	fdhF	Formate dehydrogenase H
KP13_32345	brown	GO:0042626 GO:0005215 GO:0016021 GO:0006810 GO:0055085 GO:0005524	chr	sbmA	SbmA
KP13_06702	brown	GO:0004803 GO:0006313 GO:0003677	pKP13d	-	putative transposase
KP13_05626	brown		pKP13e	-	hypothetical protein
KP13_05629	brown		pKP13e	-	hypothetical protein
KP13_06648	brown		pKP13e	-	hypothetical protein
KP13_06652	brown		pKP13e	-	hypothetical protein
KP13_06693	brown		pKP13e	-	hypothetical protein
KP13_01389	brown	GO:0008658 GO:0017001 GO:0008800	pKP13f	bla	Beta-lactamase OXA-9
KP13_01392	brown	GO:0016020	pKP13f	-	putative transfer inhibition protein
KP13_01425	brown	GO:0004803 GO:0006313 GO:0003677	pKP13f	-	putative transposase
KP13_02636	brown		pKP13f	-	hypothetical protein
KP13_02639	brown		pKP13f	-	hypothetical protein
KP13_02642	brown		pKP13f	-	hypothetical protein
KP13_02644	brown		pKP13f	-	hypothetical protein
KP13_02649	brown		pKP13f	-	hypothetical protein
KP13_03124	brown	GO:0009396 GO:0044237 GO:0004156 GO:0042558	pKP13f	sul1	Dihydropteroate synthase type-1
KP13_04131	brown	GO:0003824	pKP13f	-	hypothetical protein
KP13_04132	brown		pKP13f	-	hypothetical protein
KP13_04133	brown		pKP13f	-	TerY type protein
KP13_32075	brown	GO:0006310 GO:0003677 GO:0000150	pKP13f	-	transposon Tn3 resolvase
KP13_00040	cyan	GO:0016491	chr	-	NADPH-dependent FMN reductase
KP13_00144	cyan	GO:0006355 GO:0005975 GO:0003677 GO:0003700 GO:0030246	chr	-	RpiR family transcriptional regulator protein
KP13_00202	cyan	GO:0008712 GO:0003824 GO:0050661 GO:0005975 GO:0050662	chr	hldD	ADP-L-glycero-D-manno-heptose-6-epimerase
KP13_00268	cyan	GO:0043190 GO:0055085	chr	dppA	Periplasmic dipeptide transport protein
KP13_00394	cyan		chr	-	hypothetical protein
KP13_00510	cyan	GO:0005215	chr	blc	Outer membrane lipoprotein blc
KP13_00541	cyan		chr	-	hypothetical protein
KP13_00542	cyan		chr	-	hypothetical protein
KP13_00580	cyan	GO:0051252 GO:0008428	chr	rraA	Regulator of ribonuclease activity A
KP13_00595	cyan	GO:0016887 GO:0005524	chr	-	putative rhamnose ABC transporter, ATP-binding protein
KP13_00690	cyan	GO:0004612 GO:0004611 GO:0017076 GO:0005524 GO:0006094	chr	pckA	Phosphoenolpyruvate carboxykinase
KP13_00996	cyan		chr	-	hypothetical protein
KP13_01020	cyan	GO:0009113 GO:0004044 GO:0009116	chr	purF	Amidophosphoribosyltransferase
KP13_01184	cyan	GO:0005975 GO:0030246	chr	murQ	N-acetylmuramic acid 6-phosphate etherase
KP13_01215	cyan	GO:0009401 GO:0008982	chr	ulaB	Ascorbate-specific phosphotransferase enzyme IIB component
KP13_01254	cyan	GO:0005215 GO:0016020 GO:0006810	chr	-	Inner membrane ABC transporter permease protein
KP13_01363	cyan	GO:0009401	chr	-	PEP-sugar phosphotransferase enzyme IIA subunit
KP13_01364	cyan	GO:0009401 GO:0008982	chr	-	PEP-sugar phosphotransferase enzyme IIB subunit
KP13_01523	cyan	GO:0004612 GO:0004611 GO:0017076 GO:0005524 GO:0006094	chr	pckA	Phosphoenolpyruvate carboxykinase ATP
KP13_01526	cyan	GO:0016887 GO:0005524	chr	braF	High-affinity branched-chain amino acid transport ATP-binding protein braF
KP13_01553	cyan	GO:0006355 GO:0019217 GO:0003677 GO:0003700 GO:0000062	chr	fadR	Fatty acid metabolism regulator protein
KP13_01741	cyan	GO:0005737 GO:0003824 GO:0006631 GO:0016747 GO:0003988 GO:0008152 GO:0016042	chr	fadA	3-ketoacyl-CoA thiolase
KP13_01752	cyan	GO:0005215 GO:0016021 GO:0055085	chr	mdtM	Multidrug resistance protein mdtM
KP13_01772	cyan	GO:0006810 GO:0016887 GO:0016020 GO:0005524	chr	-	putative ABC transporter ATP-binding protein
KP13_01773	cyan	GO:0016020 GO:0006810	chr	-	Inner membrane transport permease
KP13_01871	cyan	GO:0004014 GO:0008295	chr	speD	S-adenosylmethionine decarboxylase proenzyme
KP13_02177	cyan	GO:0005960 GO:0019464	chr	gcvH	Glycine cleavage system H protein
KP13_02193	cyan		chr	-	hypothetical protein
KP13_02249	cyan	GO:0003700 GO:0006355	chr	-	hypothetical protein
KP13_02296	cyan	GO:0005737 GO:0004042 GO:0008080 GO:0006526	chr	argA	Amino-acid acetyltransferase
KP13_02347	cyan		chr	-	putative lipoprotein
KP13_02400	cyan	GO:0009236 GO:0051287 GO:0051266 GO:0006779 GO:0019354 GO:0008152 GO:0008168 GO:0004851 GO:0043115 GO:0055114	chr	cysG1	Siroheme synthase 1
KP13_02452	cyan	GO:0008152 GO:0016491	chr	-	putative oxidoreductase
KP13_02478	cyan	GO:0008080	chr	-	N-acetyltransferase
KP13_02743	cyan	GO:0006400 GO:0008176	chr	trmB	tRNA (guanine-N(7)-)-methyltransferase
KP13_02747	cyan	GO:0016021 GO:0005337 GO:0015858	chr	nupG	Nucleoside permease nupG
KP13_02830	cyan	GO:0006355 GO:0003677 GO:0000160	chr	evgA	Positive transcription regulator evgA
KP13_02854	cyan	GO:0003824 GO:0030170 GO:0008483 GO:0009447 GO:0033094	chr	patA	Putrescine aminotransferase
KP13_02878	cyan		chr	-	hypothetical protein
KP13_02921	cyan	GO:0016021 GO:0016020 GO:0016655 GO:0009276 GO:0022904 GO:0055114	chr	nqrE	Na(+)-translocating NADH-quinone reductase subunit E
KP13_02962	cyan	GO:0055114 GO:0016667 GO:0042128	chr	-	Sulfoxide reductase catalytic subunit
KP13_03061	cyan	GO:0016798	chr	-	putative ThiJ/PfpI family peptidase
KP13_03168	cyan	GO:0008152 GO:0016491	chr	rbtD	Ribitol 2-dehydrogenase
KP13_03169	cyan	GO:0016773 GO:0005975	chr	-	FGGY carbohydrate kinase domain-containing protein
KP13_03299	cyan	GO:0006355 GO:0003677 GO:0000160	chr	kdpE	KDP operon transcriptional regulatory protein kdpE
KP13_03364	cyan	GO:0016151 GO:0010308 GO:0010309 GO:0019284 GO:0005506 GO:0055114	chr	mtnD	Acireductone dioxygenase bifunctional protein
KP13_03503	cyan		chr	-	Aldo/keto reductase family protein
KP13_03873	cyan	GO:0051782 GO:0009276 GO:0009432	chr	sulA	Cell division inhibitor sulA
KP13_03908	cyan	GO:0003993	chr	agp	Glucose-1-phosphatase
KP13_04232	cyan	GO:0051536 GO:0009055 GO:0055114 GO:0016491	chr	hcr	NADH oxidoreductase hcr
KP13_04296	cyan	GO:0003824 GO:0005975 GO:0030246 GO:0004553	chr	-	putative alpha-xylosidase
KP13_04404	cyan	GO:0050380 GO:0043165 GO:0005886	chr	-	Inner membrane protein
KP13_04579	cyan	GO:0020037 GO:0004601 GO:0004096 GO:0006979 GO:0055114	chr	katG	Catalase-peroxidase bifunctional enzyme
KP13_04829	cyan	GO:0042626 GO:0016887 GO:0016021 GO:0006810 GO:0055085 GO:0005524	chr	-	Putative multidrug export ATP-binding/permease protein
KP13_05155	cyan	GO:0006810 GO:0005886	chr	-	putative transporter
KP13_05312	cyan	GO:0050660 GO:0016614 GO:0055114 GO:0016491	chr	-	Gluconate 2-dehydrogenase, flavoprotein subunit
KP13_05327	cyan		chr	-	Putative glyoxalase I, nickel isomerase
KP13_31552	cyan	GO:0006810 GO:0005215 GO:0016020	chr	glpF	Glycerol uptake facilitator protein
KP13_31561	cyan	GO:0003824 GO:0006284 GO:0006281 GO:0008725	chr	tag	DNA-3-methyladenine glycosylase 1
KP13_32175	cyan	GO:0006508 GO:0008237	chr	pmbA	Peptidase PmbA
KP13_05837	cyan		pKP13d	-	hypothetical protein
KP13_06735	cyan		pKP13d	trbG	conjugal transfer TrbG-like protein
KP13_06739	cyan	GO:0009291 GO:0016020	pKP13d	traG	conjugal transfer TraG-like protein
KP13_06740	cyan		pKP13d	-	putative lipoprotein
KP13_06819	cyan		pKP13d	-	hypothetical protein
KP13_03953	cyan		pKP13f	-	hypothetical protein
KP13_03985	cyan		pKP13f	-	F-type conjugal transfer protein TraF (F-T4SS)
KP13_04148	cyan	GO:0006950	pKP13f	terD	Tellurium resistance protein terD
KP13_04149	cyan	GO:0006950	pKP13f	terE	Tellurium resistance protein terE
KP13_32366	cyan		pKP13f	retA	putative reverse transcriptase
KP13_00153	darkgreen	GO:0005737 GO:0000917 GO:0016192 GO:0043093 GO:0016020	chr	zapB	Cell division protein zapB
KP13_00235	darkgreen	GO:0003700 GO:0006355 GO:0003677 GO:0043565	chr	xylR	Xylose operon regulatory protein
KP13_00742	darkgreen	GO:0005622 GO:0003746 GO:0006414 GO:0003924 GO:0005525	chr	fusA	Elongation factor G
KP13_00749	darkgreen	GO:0005840 GO:0005622 GO:0003735 GO:0006412	chr	rplC	50S ribosomal protein L3
KP13_00750	darkgreen	GO:0003735 GO:0005840 GO:0006412	chr	rplD	50S ribosomal protein L4
KP13_00760	darkgreen	GO:0005840 GO:0005622 GO:0003735 GO:0006412	chr	rplX	50S ribosomal protein L24
KP13_00761	darkgreen	GO:0005840 GO:0005622 GO:0003735 GO:0006412	chr	rplE	50S ribosomal protein L5
KP13_00765	darkgreen	GO:0005840 GO:0005622 GO:0003735 GO:0006412	chr	rplR	50S ribosomal protein L18
KP13_00766	darkgreen	GO:0015935 GO:0003735 GO:0003723 GO:0006412 GO:0005840	chr	rpsE	30S ribosomal protein S5
KP13_00768	darkgreen	GO:0015934 GO:0005840 GO:0005622 GO:0003735 GO:0006412	chr	rplO	50S ribosomal protein L15
KP13_00807	darkgreen	GO:0016989 GO:0006950	chr	rseA	Sigma-E factor negative regulatory protein
KP13_01001	darkgreen		chr	-	hypothetical protein
KP13_01226	darkgreen	GO:0005840 GO:0005622 GO:0003735 GO:0006412	chr	rplI	50S ribosomal protein L9
KP13_01356	darkgreen	GO:0015934 GO:0003735 GO:0003723 GO:0006412	chr	rplA	50S ribosomal protein L1
KP13_01359	darkgreen	GO:0005840 GO:0005622 GO:0003735 GO:0006412	chr	rplL	50S ribosomal protein L7/L12
KP13_01743	darkgreen	GO:0016795	chr	pepQ	Xaa-Pro dipeptidase
KP13_01897	darkgreen	GO:0017038 GO:0006886 GO:0016020 GO:0005524 GO:0006605	chr	secA	Protein translocase subunit secA
KP13_01986	darkgreen	GO:0006777	chr	mog	Molybdopterin adenylyltransferase
KP13_02343	darkgreen	GO:0009254 GO:0019867 GO:0004553	chr	mltA	Membrane-bound lytic murein transglycosylase A
KP13_02798	darkgreen		chr	-	trypanothione synthase-like protein
KP13_02995	darkgreen	GO:0006012 GO:0003978	chr	galE	UDP-glucose 4-epimerase
KP13_03229	darkgreen	GO:0005524	chr	-	Nucleotide-binding protein
KP13_03232	darkgreen	GO:0003700 GO:0016987 GO:0006355 GO:0006352 GO:0003677 GO:0003899	chr	rpoN	RNA polymerase sigma-54 factor
KP13_03711	darkgreen	GO:0006355 GO:0000160 GO:0003677	chr	cusR	Transcriptional regulatory protein cusR
KP13_03804	darkgreen		chr	rfbN	putative glycosyltransferase family 2 in cps region
KP13_04198	darkgreen	GO:0005840 GO:0003735 GO:0003723 GO:0003676 GO:0006412	chr	rpsA	30S ribosomal protein S1
KP13_04211	darkgreen	GO:0005737 GO:0006434 GO:0004812 GO:0006418 GO:0004828 GO:0005524 GO:0000166	chr	serS	Seryl-tRNA synthetase
KP13_04215	darkgreen	GO:0006355 GO:0043565 GO:0003700 GO:0005622	chr	lrp	Leucine-responsive regulatory protein
KP13_05123	darkgreen		chr	-	hypothetical protein
KP13_10157	darkgreen		chr	rplN	50S ribosomal protein L14
KP13_31496	darkgreen	GO:0005737 GO:0006168 GO:0003999 GO:0009116	chr	apt	Adenine phosphoribosyltransferase
KP13_31625	darkgreen	GO:0006355	chr	rfaH	Transcriptional activator rfaH
KP13_32172	darkgreen		chr	-	hypothetical protein
KP13_32391	darkgreen		chr	-	hypothetical protein
KP13_32116	darkgreen	GO:0006313 GO:0003677	pKP13c	insA2	insertion element IS1 protein insA
KP13_32122	darkgreen		pKP13c	-	insertion sequence IS1
KP13_04157	darkgreen		pKP13f	-	hypothetical protein
KP13_04159	darkgreen		pKP13f	-	hypothetical protein
KP13_00023	darkgrey	GO:0045261 GO:0016820 GO:0015992 GO:0015991 GO:0046034 GO:0046933 GO:0033178 GO:0015986 GO:0046961 GO:0005524	chr	atpA	ATP synthase subunit alpha
KP13_00046	darkgrey	GO:0016021 GO:0051205	chr	oxaA	Inner membrane protein oxaA
KP13_00051	darkgrey	GO:0006265 GO:0003677 GO:0005694 GO:0003918 GO:0005524	chr	gyrB	DNA gyrase subunit B
KP13_00516	darkgrey	GO:0004824 GO:0005737 GO:0004812 GO:0006430 GO:0006418 GO:0005524 GO:0000166	chr	poxA	Putative lysyl-tRNA synthetase
KP13_00709	darkgrey	GO:0005737 GO:0004812 GO:0000166 GO:0006436 GO:0006418 GO:0004830 GO:0005524	chr	trpS	Tryptophanyl-tRNA synthetase
KP13_00803	darkgrey	GO:0004004 GO:0003676 GO:0005524 GO:0000027	chr	srmB	ATP-dependent RNA helicase srmB
KP13_00813	darkgrey	GO:0003723 GO:0004525 GO:0006396 GO:0016075	chr	rnc	Ribonuclease 3
KP13_01101	darkgrey	GO:0031564 GO:0003723 GO:0003676 GO:0006353 GO:0003700 GO:0031554 GO:0000166	chr	nusA	Transcription elongation protein nusA
KP13_01127	darkgrey	GO:0003700 GO:0006355 GO:0005622	chr	-	putative HTH-type transcriptional regulator
KP13_01794	darkgrey	GO:0006633 GO:0003989 GO:0009317 GO:0016874	chr	accA	Acetyl-coenzyme A carboxylase carboxyl transferase subunit alpha
KP13_01973	darkgrey	GO:0004190 GO:0006508 GO:0016020	chr	lspA	Lipoprotein signal peptidase
KP13_02053	darkgrey	GO:0006886 GO:0015450	chr	secD	Protein-export membrane protein secD
KP13_02054	darkgrey		chr	-	Preprotein translocase subunit
KP13_02198	darkgrey	GO:0005737 GO:0016149 GO:0006415 GO:0003747	chr	prfB	Peptide chain release factor 2
KP13_02277	darkgrey	GO:0055114 GO:0016491	chr	tas	Protein tas
KP13_02805	darkgrey	GO:0016779 GO:0008882	chr	glnE	Glutamate-ammonia-ligase adenylyltransferase
KP13_03218	darkgrey	GO:0006537 GO:0016639 GO:0051536 GO:0055114 GO:0016491	chr	gltD	Glutamate synthase [NADPH] small chain
KP13_03284	darkgrey	GO:0006284 GO:0006281 GO:0004519 GO:0016799 GO:0006289 GO:0003906 GO:0008270 GO:0003676 GO:0003677 GO:0003684	chr	nei	Endonuclease 8 bifunctional protein
KP13_03617	darkgrey	GO:0006139 GO:0019205 GO:0016776 GO:0004017 GO:0005524	chr	adk	Adenylate kinase
KP13_03620	darkgrey		chr	-	nucleoid-associated protein
KP13_04353	darkgrey		chr	-	hypothetical protein
KP13_04417	darkgrey	GO:0016021	chr	-	hypothetical protein
KP13_04699	darkgrey	GO:0008774 GO:0016620 GO:0004022 GO:0006066 GO:0015976 GO:0008152 GO:0046872 GO:0055114 GO:0016491	chr	adhE	Aldehyde-alcohol dehydrogenase
KP13_05013	darkgrey		chr	-	hypothetical protein
KP13_05124	darkgrey		chr	-	hypothetical protein
KP13_31631	darkgrey	GO:0006508 GO:0008152 GO:0016787	chr	pepD	Aminoacyl-histidine dipeptidase
KP13_32247	darkgrey	GO:0050661 GO:0051287 GO:0006006 GO:0016620 GO:0055114	chr	gapA	Glyceraldehyde-3-phosphate dehydrogenase
KP13_04119	darkgrey	GO:0003700 GO:0006355 GO:0005622	pKP13f	-	putative HTH-type transcriptional regulator
KP13_00748	darkred	GO:0005840 GO:0005622 GO:0003735 GO:0003723 GO:0006412	chr	rpsJ	30S ribosomal protein S10
KP13_00751	darkred	GO:0005840 GO:0000166 GO:0003735 GO:0005622 GO:0006412	chr	rplW	50S ribosomal protein L23
KP13_00753	darkred	GO:0003735 GO:0003723 GO:0015935 GO:0005840 GO:0006412	chr	rpsS	30S ribosomal protein S19
KP13_00754	darkred	GO:0015934 GO:0005840 GO:0005622 GO:0003735 GO:0006412	chr	rplV	50S ribosomal protein L22
KP13_00755	darkred	GO:0003735 GO:0015935 GO:0003676 GO:0003723 GO:0006412 GO:0005840	chr	rpsC	30S ribosomal protein S3
KP13_00756	darkred	GO:0005840 GO:0019843 GO:0003735 GO:0005622 GO:0006412	chr	rplP	50S ribosomal protein L16
KP13_00762	darkred	GO:0003735 GO:0005840 GO:0006412 GO:0005622	chr	rpsN	30S ribosomal protein S14
KP13_00764	darkred	GO:0005840 GO:0019843 GO:0003735 GO:0005622 GO:0006412	chr	rplF	50S ribosomal protein L6
KP13_00812	darkred	GO:0006508 GO:0016021 GO:0016020 GO:0008236	chr	lepB	Signal peptidase I
KP13_00851	darkred	GO:0016226	chr	iscX	Protein iscX
KP13_01460	darkred	GO:0005515	chr	sirB1	Protein sirB1
KP13_01613	darkred	GO:0006355 GO:0005975 GO:0003677 GO:0003700 GO:0030246	chr	hexR	HTH-type transcriptional regulator hexR
KP13_01715	darkred	GO:0015087 GO:0016020 GO:0015693 GO:0030001 GO:0006824 GO:0046873 GO:0055085 GO:0015095	chr	corA	Magnesium transport protein corA
KP13_01813	darkred	GO:0016779 GO:0008773 GO:0006807 GO:0008152 GO:0016597	chr	glnD	PII uridylyl-transferase
KP13_01819	darkred	GO:0003824 GO:0009164 GO:0019509 GO:0009116 GO:0008930 GO:0008782	chr	mtnN	5'-methylthioadenosine/S-adenosylhomocysteine nucleosidase
KP13_01992	darkred	GO:0006566 GO:0005524 GO:0004413	chr	thrB	Homoserine kinase
KP13_02052	darkred	GO:0006886 GO:0015450	chr	secF	Protein-export membrane protein secF
KP13_02292	darkred	GO:0003824 GO:0046872 GO:0004222 GO:0006508	chr	ptrA	Protease 3
KP13_02422	darkred	GO:0005840 GO:0005622 GO:0003735 GO:0006412	chr	rplS	50S ribosomal protein L19
KP13_02425	darkred	GO:0005840 GO:0005622 GO:0003735 GO:0006412	chr	rpsP	30S ribosomal protein S16
KP13_02430	darkred	GO:0008152 GO:0019674 GO:0003951 GO:0006741	chr	ppnK	putative inorganic polyphosphate/ATP-NAD kinase
KP13_02993	darkred	GO:0005737 GO:0004335 GO:0016773 GO:0016301 GO:0046835 GO:0006012 GO:0008152 GO:0005524	chr	galK	Galactokinase
KP13_02994	darkred	GO:0006012 GO:0008270 GO:0003824 GO:0008108	chr	galT	Galactose-1-phosphate uridylyltransferase
KP13_03182	darkred	GO:0005524	chr	mrp	Protein mrp
KP13_03301	darkred	GO:0071704 GO:0005975 GO:0004614 GO:0016868 GO:0000287	chr	pgm	Phosphoglucomutase
KP13_03315	darkred	GO:0003700 GO:0006355	chr	nagC	N-acetylglucosamine repressor
KP13_03795	darkred	GO:0008830	chr	rmlC	dTDP-4-dehydrorhamnose 3,5-epimerase in cps region
KP13_03797	darkred	GO:0008879 GO:0009058 GO:0045226 GO:0016779	chr	rmlA	Glucose-1-phosphate thymidylyltransferase in cps region
KP13_03823	darkred	GO:0016597 GO:0008152	chr	gcvR	Glycine cleavage system transcriptional repressor
KP13_04213	darkred	GO:0042597 GO:0042953 GO:0042954	chr	lolA	Outer-membrane lipoprotein carrier protein
KP13_04893	darkred	GO:0016020 GO:0009276 GO:0042953 GO:0016021 GO:0006810 GO:0042954	chr	lolE	Lipoprotein-releasing system transmembrane protein lolE
KP13_05027	darkred	GO:0015992 GO:0008746 GO:0055114 GO:0016491	chr	pntA	NAD(P) transhydrogenase subunit alpha
KP13_05242	darkred	GO:0003824 GO:0018580 GO:0055114	chr	-	putative 2-nitropropane dioxygenase
KP13_05525	darkred		chr	-	hypothetical protein
KP13_10131	darkred		chr	rplB	50S ribosomal protein L2
KP13_10184	darkred		chr	rpsH	30S ribosomal protein S8
KP13_31530	darkred	GO:0008460 GO:0009225	chr	rmlB	dTDP-D-glucose 4,6-dehydratase in cps region
KP13_31544	darkred		chr	-	hypothetical protein
KP13_06618	darkred		pKP13e	-	hypothetical protein
KP13_01429	darkred	GO:0008168	pKP13f	rsmH	Ribosomal RNA small subunit methyltransferase H
KP13_00195	darkturquoise	GO:0016757 GO:0008152	chr	rfaQ	Lipopolysaccharide core heptosyltransferase rfaQ
KP13_00459	darkturquoise		chr	phnA	Protein phnA
KP13_00507	darkturquoise	GO:0005737 GO:0003746 GO:0006414 GO:0043043	chr	efp	Elongation factor P
KP13_00519	darkturquoise	GO:0004609 GO:0008654	chr	psd	Phosphatidylserine decarboxylase proenzyme
KP13_00520	darkturquoise	GO:0003924 GO:0005525	chr	rsgA	Putative ribosome biogenesis GTPase RsgA
KP13_00958	darkturquoise	GO:0004748 GO:0006260 GO:0005524 GO:0055114	chr	nrdA	Ribonucleoside-diphosphate reductase 1 subunit alpha
KP13_01155	darkturquoise	GO:0005886	chr	-	putative lipoprotein
KP13_01590	darkturquoise	GO:0006508 GO:0005515 GO:0008236	chr	prc	Tail-specific protease
KP13_02023	darkturquoise	GO:0005737 GO:0016149 GO:0006415 GO:0003924 GO:0005525	chr	prfC	Peptide chain release factor 3
KP13_02160	darkturquoise	GO:0004618 GO:0006096	chr	pgk	Phosphoglycerate kinase
KP13_02389	darkturquoise	GO:0006221 GO:0003883	chr	pyrG	CTP synthase
KP13_02426	darkturquoise	GO:0003924 GO:0006614 GO:0008312 GO:0048500 GO:0005525	chr	ffh	Signal recognition particle protein
KP13_02789	darkturquoise		chr	mdaB	Modulator of drug activity B
KP13_03038	darkturquoise	GO:0006777	chr	moaB	Molybdenum cofactor biosynthesis protein B
KP13_03347	darkturquoise	GO:0008565 GO:0009306 GO:0016021 GO:0005886 GO:0015031	chr	tatE	Sec-independent protein translocase protein tatE
KP13_03562	darkturquoise	GO:0005737 GO:0006424 GO:0000049 GO:0004818 GO:0043039 GO:0000166 GO:0004812 GO:0005524 GO:0006418 GO:0016876	chr	gltX	Glutamyl-tRNA synthetase
KP13_03585	darkturquoise		chr	-	hypothetical protein
KP13_03826	darkturquoise	GO:0004639 GO:0005524 GO:0006164	chr	purC	Phosphoribosylaminoimidazole-succinocarboxamide synthase
KP13_04081	darkturquoise		chr	-	cyclic diguanylate phosphodiesterase domain-containing protein
KP13_04195	darkturquoise	GO:0042626 GO:0034040 GO:0016887 GO:0016021 GO:0006810 GO:0055085 GO:0005524	chr	msbA	Lipid A export ATP-binding/permease protein msbA
KP13_05125	darkturquoise	GO:0000160 GO:0003677 GO:0006355	chr	-	hypothetical protein
KP13_05133	darkturquoise		chr	-	decarboxylase family protein
KP13_05184	darkturquoise		chr	-	putative hydrolase
KP13_12775	darkturquoise		chr	-	Endoribonuclease L-PSP domain-containing protein
KP13_31483	darkturquoise	GO:0003735 GO:0005840 GO:0006412 GO:0005622	chr	rpsU	30S ribosomal protein S21
KP13_31528	darkturquoise	GO:0005737 GO:0006435 GO:0004812 GO:0004829 GO:0000166 GO:0043039 GO:0016876 GO:0006418 GO:0005524	chr	thrS	Threonyl-tRNA synthetase
KP13_31576	darkturquoise	GO:0006855 GO:0016020 GO:0055085 GO:0015238	chr	emrA	Multidrug resistance protein A
KP13_32065	darkturquoise		chr	tesA	Acyl-CoA thioesterase
KP13_32393	darkturquoise		chr	-	hypothetical protein
KP13_03986	darkturquoise		pKP13f	-	hypothetical protein
KP13_00002	green	GO:0016021 GO:0006810 GO:0055085	chr	hsrA	putative transport protein hsrA
KP13_00003	green	GO:0003700 GO:0006355 GO:0003677	chr	rbsR	Ribose operon repressor
KP13_00054	green	GO:0019867	chr	-	Bacterial surface antigen (D15)- containing protein
KP13_00061	green		chr	-	hypothetical protein
KP13_00067	green	GO:0003700 GO:0006355 GO:0003677	chr	-	putative HTH transcriptional regulator, GntR
KP13_00072	green		chr	-	hypothetical protein
KP13_00078	green	GO:0008080	chr	-	GCN5-related N-acetyltransferase
KP13_00118	green	GO:0005215 GO:0016021 GO:0006810 GO:0055085	chr	-	Drug resistance transporter, Bcr/CflA subfamily protein
KP13_00124	green	GO:0008080	chr	-	GCN5-related N-acetyltransferase
KP13_00136	green	GO:0003700 GO:0006355 GO:0003677 GO:0043565	chr	-	AraC family transcriptional regulator
KP13_00140	green	GO:0008270 GO:0055114 GO:0016491	chr	-	Zinc-type alcohol dehydrogenase-like protein
KP13_00148	green	GO:0006810 GO:0005215 GO:0016020 GO:0055085	chr	-	putative purine permease
KP13_00154	green	GO:0008271 GO:0015419 GO:0030288 GO:0008272	chr	sbp	Sulfate-binding protein
KP13_00159	green	GO:0016021	chr	-	hypothetical protein
KP13_00166	green	GO:0006163 GO:0004385	chr	gmk	Guanylate kinase
KP13_00266	green	GO:0005515	chr	-	Ankyrin repeat domain-containing protein
KP13_00269	green	GO:0016020 GO:0006810	chr	dppB	Dipeptide transport system permease protein dppB
KP13_00271	green	GO:0015833 GO:0016887 GO:0005524 GO:0000166	chr	dppD	Dipeptide transport ATP-binding protein dppD
KP13_00352	green	GO:0005737 GO:0008772 GO:0016791 GO:0006006	chr	aceK	Isocitrate dehydrogenase kinase/phosphatase
KP13_00356	green	GO:0006508 GO:0016805 GO:0008236	chr	pepE	Peptidase E
KP13_00441	green		chr	-	hypothetical protein
KP13_00472	green	GO:0008375 GO:0042710	chr	pgaC	Biofilm PGA synthesis N-glycosyltransferase pgaC
KP13_00489	green		chr	-	hypothetical protein
KP13_00509	green	GO:0016021	chr	sugE	Quaternary ammonium compound-resistance protein sugE
KP13_00517	green	GO:0003333 GO:0016020 GO:0015171	chr	-	Inner membrane transporter
KP13_00549	green	GO:0008173 GO:0030697 GO:0006396	chr	trmA	tRNA (uracil-5-)-methyltransferase
KP13_00551	green	GO:0003677	chr	fabR	HTH-type transcriptional repressor fabR
KP13_00563	green	GO:0016021 GO:0016020	chr	-	putative inner membrane transporter
KP13_00571	green	GO:0003700 GO:0006355 GO:0006555	chr	metJ	Met repressor
KP13_00599	green	GO:0005737 GO:0016857 GO:0019299	chr	rhaM	L-rhamnose mutarotase
KP13_00602	green	GO:0003700 GO:0006355 GO:0003677	chr	rafR	HTH-type transcriptional regulator rafR
KP13_00615	green	GO:0016787 GO:0008152	chr	aes	Acetyl esterase
KP13_00618	green		chr	-	putative membrane protein
KP13_00635	green	GO:0003824 GO:0006777	chr	mobA	Molybdopterin-guanine dinucleotide biosynthesis protein A
KP13_00636	green	GO:0006777 GO:0005525	chr	mobB	Molybdopterin-guanine dinucleotide biosynthesis protein B
KP13_00659	green	GO:0016301 GO:0005975	chr	gntK	Thermoresistant gluconokinase
KP13_00675	green		chr	-	hypothetical protein
KP13_00683	green		chr	feoC	Ferrous iron transport protein C
KP13_00722	green		chr	-	Fusaric acid resistance protein
KP13_00724	green	GO:0006979	chr	-	hypothetical protein
KP13_00726	green		chr	-	hypothetical protein
KP13_00747	green	GO:0016020 GO:0004190	chr	hopD	Leader peptidase hopD
KP13_00782	green	GO:0009294	chr	smf	Protein smf
KP13_00836	green	GO:0003824 GO:0005975 GO:0030246 GO:0016853	chr	-	putative epimerase
KP13_00909	green		chr	-	hypothetical protein
KP13_00935	green		chr	-	Beta-lactamase-related protein
KP13_00939	green		chr	-	hypothetical protein
KP13_00962	green	GO:0050660 GO:0009331 GO:0005886 GO:0046174 GO:0004368 GO:0010181 GO:0006072 GO:0055114 GO:0016491	chr	glpA	Anaerobic glycerol-3-phosphate dehydrogenase subunit A
KP13_00963	green	GO:0004368 GO:0055114 GO:0016491	chr	glpB	Anaerobic glycerol-3-phosphate dehydrogenase subunit B
KP13_00964	green	GO:0051536 GO:0016020 GO:0006810	chr	glpC	Anaerobic glycerol-3-phosphate dehydrogenase subunit C
KP13_00982	green	GO:0008137 GO:0042773 GO:0055114	chr	nuoM	NADH-quinone oxidoreductase subunit M
KP13_00984	green	GO:0016651 GO:0042773 GO:0055114	chr	nuoK	NADH-quinone oxidoreductase subunit K
KP13_00986	green	GO:0051539 GO:0016020 GO:0016651 GO:0055114	chr	nuoI	NADH-quinone oxidoreductase subunit I
KP13_00987	green	GO:0016020 GO:0055114	chr	nuoH	NADH-quinone oxidoreductase subunit H
KP13_00990	green	GO:0055114 GO:0016491	chr	nuoE	NADH-quinone oxidoreductase subunit E
KP13_01044	green		chr	-	hypothetical protein
KP13_01068	green		chr	-	hypothetical protein
KP13_01074	green	GO:0005215 GO:0016021 GO:0006810 GO:0055085	chr	garP	putative galactarate transporter
KP13_01076	green	GO:0016829 GO:0008867 GO:0046392	chr	garD	D-galactarate dehydratase
KP13_01094	green	GO:0005515	chr	nlpI	Lipoprotein nlpI
KP13_01132	green	GO:0035429 GO:0015128 GO:0016020	chr	-	Inner membrane permease
KP13_01145	green		chr	-	hypothetical protein
KP13_01160	green	GO:0016021 GO:0019645	chr	-	Anaerobic dimethyl sulfoxide reductase chain
KP13_01172	green		chr	-	hypothetical protein
KP13_01187	green	GO:0005737 GO:0001071 GO:0009605 GO:0003677 GO:0000160	chr	dcuR	Transcriptional regulatory protein dcuR
KP13_01199	green		chr	-	ParB-like nuclease
KP13_01204	green		chr	-	Spermidine/putrescine ABC transporter permease component I, partial
KP13_01222	green		chr	-	hypothetical protein
KP13_01223	green	GO:0005840 GO:0019843 GO:0003735 GO:0006412	chr	rpsF	30S ribosomal protein S6
KP13_01224	green	GO:0030894 GO:0006260 GO:0003697	chr	priB	Primosomal replication protein n
KP13_01225	green	GO:0005840 GO:0005622 GO:0003735 GO:0006412	chr	rpsR	30S ribosomal protein S18
KP13_01227	green		chr	-	Opacity-associated protein
KP13_01234	green		chr	qorB	Quinone oxidoreductase 2
KP13_01247	green		chr	-	BtrG-like domain-containing protein
KP13_01259	green		chr	-	hypothetical protein
KP13_01271	green	GO:0003824	chr	-	putative selenocysteine synthase
KP13_01362	green	GO:0015556 GO:0016021 GO:0015740	chr	dcuB	Anaerobic C4-dicarboxylate transporter dcuB
KP13_01374	green	GO:0016787 GO:0000210 GO:0046872	chr	nudC	NADH pyrophosphatase
KP13_01514	green		chr	-	hypothetical protein
KP13_01573	green		chr	-	Diguanylate phosphodiesterase domain-containing protein
KP13_01632	green	GO:0055070 GO:0005507	chr	cutC	Copper homeostasis protein cutC
KP13_01644	green		chr	-	hypothetical protein
KP13_01647	green	GO:0016021 GO:0055085	chr	-	Major facilitator superfamily transporter
KP13_01704	green		chr	hemX	Putative uroporphyrinogen-III C-methyltransferase
KP13_01717	green		chr	-	Thioesterase domain-containing protein
KP13_01745	green	GO:0071805 GO:0006812 GO:0016021 GO:0008324 GO:0022820 GO:0055085	chr	trkH	Trk system potassium uptake protein trkH
KP13_01746	green	GO:0009055 GO:0010181	chr	hemG	Protoporphyrinogen oxidase
KP13_01767	green	GO:0005215 GO:0016020 GO:0006810	chr	-	Ribose transport system permease protein
KP13_01778	green	GO:0016791 GO:0005975	chr	gmhB	D,D-heptose 1,7-bisphosphate phosphatase
KP13_01816	green	GO:0003677	chr	cdaR	Carbohydrate diacid regulator
KP13_01859	green	GO:0003824 GO:0016810 GO:0005975	chr	-	Glycoside hydrolase/deacetylase domain-containing protein
KP13_01860	green	GO:0009401 GO:0016021	chr	-	Putative phosphotransferase enzyme IIA component
KP13_01874	green		chr	-	hypothetical protein
KP13_01875	green		chr	-	hypothetical protein
KP13_01876	green		chr	-	hypothetical protein
KP13_01900	green	GO:0005737 GO:0003924 GO:0005525	chr	ftsZ	Cell division protein ftsZ
KP13_01901	green	GO:0007049 GO:0005515	chr	ftsA	Cell division protein ftsA
KP13_01903	green	GO:0005737 GO:0003824 GO:0008716 GO:0046872 GO:0005524	chr	ddlB	D-alanine--D-alanine ligase B
KP13_01929	green	GO:0003700 GO:0006355	chr	-	putative HTH-type transcriptional regulator
KP13_01969	green	GO:0003700 GO:0006355	chr	ltrA	putative HTH-type transcriptional regulator ltrA
KP13_01976	green		chr	-	hypothetical protein
KP13_01984	green	GO:0016021	chr	-	Inner membrane protein
KP13_01985	green	GO:0016021 GO:0055085	chr	proP	Putative proline/betaine transporter
KP13_01994	green		chr	-	hypothetical protein
KP13_02028	green		chr	-	hypothetical protein
KP13_02048	green		chr	-	putative lipoprotein
KP13_02170	green		chr	-	5-formyltetrahydrofolate cyclo-ligase family protein
KP13_02202	green	GO:0016021 GO:0055085	chr	-	TCR/tet family transporter
KP13_02210	green		chr	-	hypothetical protein
KP13_02211	green		chr	-	hypothetical protein
KP13_02217	green	GO:0006810 GO:0005215 GO:0016020 GO:0008289	chr	mdtP	Multidrug resistance outer membrane protein mdtP
KP13_02220	green		chr	-	oxidoreductase, aldo/keto reductase family protein
KP13_02223	green	GO:0006355 GO:0003677	chr	fimK	Protein finK
KP13_02271	green	GO:0005975 GO:0004553	chr	gmuD	6-phospho-beta-glucosidase gmuD
KP13_02321	green	GO:0006810 GO:0005215 GO:0016020	chr	pduF	Propanediol diffusion facilitator
KP13_02324	green	GO:0009236 GO:0003824 GO:0042242	chr	cbiA	Cobyrinic acid A,C-diamide synthase
KP13_02333	green	GO:0009236 GO:0016994 GO:0055114	chr	cbiJ	Cobalt-precorrin-6A reductase
KP13_02334	green	GO:0016852 GO:0019251	chr	cbiK	Sirohydrochlorin cobaltochelatase
KP13_02336	green	GO:0043190 GO:0009236 GO:0016021 GO:0000041 GO:0006824	chr	cbiM	Protein cbiM
KP13_02337	green	GO:0015087 GO:0009236 GO:0016020 GO:0006824	chr	cbiN	Cobalt transport protein cbiN
KP13_02338	green	GO:0043190 GO:0006824 GO:0005887	chr	cbiQ	Cobalt transport protein CbiQ
KP13_02339	green	GO:0006810 GO:0006824 GO:0016887 GO:0016020 GO:0005524	chr	cbiO	Cobalt import ATP-binding protein CbiO
KP13_02340	green	GO:0009236 GO:0003824	chr	cobQ	Cobyric acid synthase
KP13_02341	green	GO:0009236 GO:0051188 GO:0000166 GO:0043752	chr	cobU	Bifunctional adenosylcobalamin biosynthesis protein cobU
KP13_02342	green	GO:0009236 GO:0009163 GO:0008939	chr	cobT	Nicotinate-nucleotide--dimethylbenzimidazole phosphoribosyltransferase
KP13_02345	green		chr	-	putative sufE-like protein
KP13_02379	green		chr	-	hypothetical protein
KP13_02384	green	GO:0007165 GO:0004871 GO:0000155 GO:0000160 GO:0016021 GO:0016772 GO:0016310	chr	barA	Signal transduction histidine-protein kinase barA
KP13_02387	green		chr	mazG	Nucleoside triphosphate pyrophosphohydrolase
KP13_02443	green		chr	-	hypothetical protein
KP13_02455	green	GO:0006355 GO:0003677	chr	-	LuxR family transcriptional regulatory protein
KP13_02477	green	GO:0009401 GO:0006355 GO:0008134 GO:0016021 GO:0005524	chr	-	Sigma-54 dependent transcriptional regulator
KP13_02532	green		chr	-	hypothetical protein
KP13_02533	green	GO:0004803 GO:0006313 GO:0003677	chr	-	putative transposase
KP13_02534	green	GO:0015074 GO:0003676	chr	-	putative transposase
KP13_02535	green		chr	-	hypothetical protein
KP13_02536	green		chr	-	hypothetical protein
KP13_02537	green	GO:0006468 GO:0004672 GO:0005524	chr	-	putative DNA helicase
KP13_02619	green		chr	-	putative inner membrane protein
KP13_02722	green	GO:0046872 GO:0016813 GO:0008783 GO:0009446 GO:0030145	chr	speB	Agmatinase
KP13_02725	green		chr	-	hypothetical protein
KP13_02727	green	GO:0022891 GO:0005215 GO:0016021 GO:0016020 GO:0022857 GO:0055085	chr	galP	Galactose-proton symporter
KP13_02732	green		chr	-	hypothetical protein
KP13_02771	green	GO:0005215 GO:0016020 GO:0006814	chr	-	putative sodium: galactoside symporter
KP13_02786	green		chr	-	hypothetical protein
KP13_02790	green		chr	-	putative quinol monooxygenase
KP13_02792	green		chr	-	Esterase
KP13_02794	green		chr	-	hypothetical protein
KP13_02799	green	GO:0008198 GO:0008270 GO:0016491 GO:0006725 GO:0055114 GO:0016701	chr	-	dioxygenase class III protein, subunit B
KP13_02811	green	GO:0008654 GO:0005886 GO:0043772	chr	plsY	Glycerol-3-phosphate acyltransferase
KP13_02824	green	GO:0016779 GO:0006260 GO:0008270 GO:0003896 GO:0003677 GO:0006269	chr	dnaG	DNA primase
KP13_02829	green		chr	-	hypothetical protein
KP13_02868	green	GO:0016491	chr	-	putative oxidoreductase
KP13_02869	green	GO:0016021	chr	alx	Inner membrane protein alx
KP13_02961	green		chr	-	Sulfoxide reductase heme-binding subunit
KP13_02963	green		chr	-	hypothetical protein
KP13_02985	green	GO:0016829	chr	ttdA	L(+)-tartrate dehydratase subunit alpha
KP13_02990	green		chr	-	putative triphosphoribosyl-dephospho-CoA protein
KP13_03055	green		chr	-	putative Type VI secretion system effector
KP13_03056	green	GO:0016021 GO:0009279	chr	-	OmpA/MotB domain-containing protein
KP13_03065	green		chr	-	hypothetical protein
KP13_03170	green	GO:0005215 GO:0016021 GO:0006810 GO:0055085	chr	rbtT	Ribitol transporter
KP13_03171	green	GO:0003824 GO:0016829	chr	fbaB	Fructose-bisphosphate aldolase class 1
KP13_03174	green		chr	-	hypothetical protein
KP13_03187	green	GO:0004673 GO:0000155 GO:0016021 GO:0071555 GO:0005515 GO:0000160	chr	-	Inner membrane protein
KP13_03202	green	GO:0006355 GO:0003723 GO:0045893	chr	arbG	Beta-glucoside operon antiterminator
KP13_03209	green		chr	sanA	Protein sanA
KP13_03238	green	GO:0016021 GO:0055085	chr	-	Inner membrane protein
KP13_03300	green		chr	-	putative transmembrane protein
KP13_03318	green	GO:0050660 GO:0055114 GO:0016709 GO:0006744 GO:0071949 GO:0016491	chr	ubiF	2-octaprenyl-3-methyl-6-methoxy-1,4-benzoquinol hydroxylase
KP13_03345	green	GO:0003700 GO:0006355	chr	-	putative HTH-type transcriptional regulator
KP13_03354	green	GO:0065007 GO:0003677 GO:0070063 GO:0032784	chr	rnk	Regulator of nucleoside diphosphate kinase
KP13_03479	green		chr	-	hypothetical protein
KP13_03488	green	GO:0055114 GO:0016491	chr	-	putative oxidoreductase protein
KP13_03520	green	GO:0003700 GO:0006355 GO:0009750 GO:0003677	chr	scrR	Sucrose operon repressor
KP13_03577	green	GO:0007155 GO:0009289	chr	-	Fimbrial biogenesis outer membrane protein
KP13_03583	green	GO:0046912 GO:0005737 GO:0004108	chr	gltA	Citrate synthase
KP13_03623	green		chr	-	Inner membrane protein
KP13_03657	green		chr	-	hypothetical protein
KP13_03748	green	GO:0000160 GO:0003677	chr	-	putative response regulatory protein
KP13_03788	green		chr	-	Pectin lyase-like superfamily protein
KP13_03790	green		chr	-	putative transposase, partial
KP13_03791	green		chr	-	putative glycosyltransferase family 2
KP13_03821	green		chr	perM	Putative permease perM
KP13_03881	green	GO:0008168 GO:0008649 GO:0003723	chr	rlmI	Ribosomal RNA large subunit methyltransferase I
KP13_03904	green		chr	-	hypothetical protein
KP13_04025	green		chr	-	Phage major capsid protein, HK97
KP13_04040	green		chr	-	putative phage tail protein
KP13_04049	green		chr	-	hypothetical protein
KP13_04178	green		chr	-	Beta-lactamase-like protein
KP13_04209	green		chr	dmsB	Anaerobic dimethyl sulfoxide reductase chain B
KP13_04247	green	GO:0007165 GO:0016310 GO:0000155 GO:0016772	chr	-	Signal transduction histidine kinase
KP13_04249	green	GO:0016070 GO:0008173 GO:0016436 GO:0006396	chr	rumB	23S rRNA (uracil-5-)-methyltransferase rumB
KP13_04265	green		chr	-	hypothetical protein
KP13_04269	green	GO:0005215 GO:0016021 GO:0055085	chr	kdeA	Multidrug efflux pump KdeA
KP13_04281	green	GO:0016020 GO:0006810	chr	gsiD	Glutathione transport system permease protein gsiD
KP13_04290	green	GO:0003824 GO:0051539 GO:0006006 GO:0051536 GO:0055114 GO:0016491	chr	-	Putative pyruvate formate-lyase 3-activating enzyme
KP13_04294	green	GO:0003700 GO:0006355 GO:0003677	chr	lacI	HTH transcriptional regulator, LacI
KP13_04341	green		chr	-	Hcp family type VI secretion system protein
KP13_04411	green		chr	-	hypothetical protein
KP13_04426	green		chr	-	hypothetical protein
KP13_04452	green	GO:0016021 GO:0016020	chr	-	putative inner membrane transporter
KP13_04456	green		chr	-	hypothetical protein
KP13_04471	green		chr	-	putative hydrolase
KP13_04478	green	GO:0043565 GO:0003677	chr	-	putative HTH-type transcription
KP13_04479	green	GO:0055114 GO:0016491	chr	-	Putative NADP-dependent oxidoreductase
KP13_04482	green		chr	-	hypothetical protein
KP13_04572	green		chr	-	hypothetical protein
KP13_04578	green	GO:0005524	chr	-	AFG1-family ATPase protein
KP13_04580	green	GO:0003700 GO:0006355	chr	-	putative HTH-type transcriptional regulator
KP13_04583	green	GO:0016020 GO:0008658	chr	mrdA	Penicillin-binding protein 2
KP13_04586	green	GO:0003824 GO:0051539 GO:0018189 GO:0051536 GO:0046872	chr	pqqE	Coenzyme PQQ synthesis protein E
KP13_04661	green		chr	-	hypothetical protein
KP13_04742	green	GO:0003684 GO:0006281	chr	umuC	Protein umuC
KP13_04792	green		chr	-	hypothetical protein
KP13_04793	green		chr	-	hypothetical protein
KP13_04809	green		chr	-	hypothetical protein
KP13_04813	green		chr	virB1	Type IV secretion system protein virB1
KP13_04822	green	GO:0003824 GO:0008152	chr	dhbE	2,3-dihydroxybenzoate-AMP ligase
KP13_04831	green	GO:0009058 GO:0008909 GO:0016833	chr	mbtI	Isochorismate synthase/isochorismate-pyruvate lyase mbtI
KP13_04926	green	GO:0008995 GO:0003676 GO:0004540 GO:0006396 GO:0003723	chr	rne	Ribonuclease E
KP13_04929	green		chr	mviN	Virulence factor mviN
KP13_04937	green		chr	dinI	DNA-damage-inducible protein I
KP13_04948	green		chr	-	hypothetical protein
KP13_04998	green		chr	-	hypothetical protein
KP13_05001	green	GO:0050661 GO:0051287 GO:0006006 GO:0016620 GO:0055114	chr	gapC	Glyceraldehyde-3-phosphate dehydrogenase C
KP13_05023	green	GO:0006865 GO:0003333 GO:0016020 GO:0016021 GO:0015171	chr	-	Putative arginine/ornithine antiporter
KP13_05026	green		chr	-	hypothetical protein
KP13_05047	green	GO:0016836 GO:0016829 GO:0006091 GO:0004333	chr	fumB	Fumarate hydratase class I, anaerobic
KP13_05056	green	GO:0006810 GO:0004872 GO:0016020	chr	cirA	Colicin I receptor
KP13_05110	green		chr	-	hypothetical protein
KP13_05112	green	GO:0015833 GO:0016887 GO:0005524 GO:0000166	chr	-	Oligopeptide ABC transport system ATP-binding component
KP13_05135	green	GO:0006855 GO:0016020 GO:0015297 GO:0015238 GO:0055085	chr	mdtK	Multidrug resistance protein mdtK
KP13_05140	green		chr	-	hypothetical protein
KP13_05142	green	GO:0016021 GO:0055085	chr	-	Inner membrane transport protein
KP13_05218	green		chr	-	hypothetical protein
KP13_05270	green	GO:0008152 GO:0016616 GO:0051287 GO:0055114	chr	-	putative dehydrogenase
KP13_05273	green	GO:0016021 GO:0055085	chr	sotB	putative sugar efflux transporter
KP13_05338	green	GO:0003935 GO:0009231	chr	ribA	GTP cyclohydrolase-2
KP13_05360	green		chr	ttuD	putative hydroxypyruvate reductase
KP13_05361	green	GO:0016616 GO:0051287 GO:0000287 GO:0055114	chr	ttuC	putative tartrate dehydrogenase/decarboxylase ttuC'
KP13_05373	green		chr	-	putative membrane protein
KP13_05394	green	GO:0042597	chr	spy	Spheroplast protein Y
KP13_05412	green	GO:0055114 GO:0016491	chr	TP53I3	Quinone oxidoreductase PIG3
KP13_05414	green	GO:0004756 GO:0016260 GO:0005524	chr	selD	Selenide, water dikinase
KP13_05416	green		chr	-	hypothetical protein
KP13_05435	green	GO:0005215 GO:0016021 GO:0016020 GO:0055085	chr	-	putative permease
KP13_05457	green	GO:0016021 GO:0010468	chr	abrB	Protein abrB
KP13_05515	green	GO:0003824	chr	-	Aminotransferase, class V domain-containing protein
KP13_05521	green	GO:0003824 GO:0010181 GO:0055114 GO:0016491	chr	-	putative NADH flavin oxidoreductase
KP13_05523	green	GO:0005215 GO:0016021 GO:0055085	chr	-	putative transmembrane transporter protein
KP13_05532	green	GO:0005215 GO:0006810	chr	cmtB	putative PTS system mannitol-specific EIIA component
KP13_05534	green	GO:0009401 GO:0016021	chr	ulaA	Ascorbate-specific permease IIC component ulaA
KP13_05535	green	GO:0016857 GO:0005975 GO:0008152 GO:0003824	chr	-	putative D-allulose-6-phosphate 3-epimerase
KP13_05536	green	GO:0009401 GO:0005215 GO:0016021 GO:0006810 GO:0008982	chr	-	putative PTS family enzyme IIA/ enzyme IIBC
KP13_05537	green	GO:0009401 GO:0022877 GO:0008982	chr	-	Fructose-like phosphotransferase enzyme IIB component
KP13_05538	green	GO:0009401 GO:0005351 GO:0008982 GO:0016021 GO:0016020	chr	-	PTS fructose permease IIC component
KP13_05543	green		chr	-	putative lactonase
KP13_05658	green	GO:0004519 GO:0003676	chr	-	HNH endonuclease domain-containing protein
KP13_07162	green		chr	rsmG	Ribosomal RNA small subunit methyltransferase G
KP13_09152	green		chr	miaA	tRNA dimethylallyltransferase
KP13_11777	green		chr	-	hypothetical protein
KP13_13238	green		chr	cyaA	Adenylate cyclase
KP13_13347	green		chr	udp	Uridine phosphorylase
KP13_13547	green		chr	trpS	Tryptophanyl-tRNA synthetase
KP13_16038	green		chr	-	N-acetyltransferase
KP13_20969	green		chr	-	GtrA family protein
KP13_31488	green	GO:0009401 GO:0015572 GO:0008982 GO:0016021 GO:0016020 GO:0019866	chr	nagE	PTS system N-acetylglucosamine-specific EIICBA component
KP13_31500	green	GO:0016855 GO:0006807 GO:0008152 GO:0009252 GO:0036361 GO:0008881	chr	murI	Glutamate racemase
KP13_31531	green	GO:0016020	chr	wzx	Wzx flippase in cps region
KP13_31535	green		chr	-	putative transposase, partial
KP13_31536	green		chr	-	putative transposase, partial
KP13_31577	green		chr	-	hypothetical protein
KP13_31587	green		chr	-	hypothetical protein
KP13_31593	green	GO:0003700 GO:0006355	chr	zur	Zinc uptake regulation protein
KP13_31608	green		chr	-	putative lipoprotein
KP13_31615	green	GO:0015074 GO:0003676	chr	-	Insertion element IS3 family
KP13_31761	green	GO:0055114 GO:0009055 GO:0030151 GO:0016491	chr	bisC	biotin sulfoxide reductase
KP13_31873	green	GO:0009236 GO:0008152 GO:0046026 GO:0008168 GO:0043115 GO:0055114 GO:0006779	chr	cbiF	Cobalt-precorrin-4 C(11)-methyltransferase
KP13_31874	green	GO:0008276 GO:0008152 GO:0009236 GO:0008168	chr	cbiE	putative cobalt-precorrin-6Y C(5)-methyltransferase
KP13_31899	green		chr	-	hypothetical protein
KP13_31915	green	GO:0046873 GO:0016020 GO:0030001 GO:0055085	chr	-	putative Mg2+ transporter CorA family protein
KP13_31920	green		chr	-	hypothetical protein
KP13_31921	green		chr	-	hypothetical protein
KP13_32017	green		chr	-	hypothetical protein
KP13_32182	green	GO:0006355 GO:0003723	chr	hfq	Protein hfq
KP13_32224	green	GO:0003887 GO:0003684 GO:0006281	chr	dinB	DNA polymerase IV
KP13_32383	green	GO:0015116 GO:0008272 GO:0016021	chr	-	sulfate permease
KP13_32390	green		chr	-	hypothetical protein
KP13_06704	green		pKP13d	-	hypothetical protein
KP13_06732	green		pKP13d	-	hypothetical protein
KP13_06878	green	GO:0003677	pKP13d	-	hypothetical protein
KP13_05634	green		pKP13e	-	hypothetical protein
KP13_05637	green		pKP13e	-	hypothetical protein
KP13_05638	green		pKP13e	-	hypothetical protein
KP13_05639	green		pKP13e	-	hypothetical protein
KP13_05643	green		pKP13e	-	hypothetical protein
KP13_06619	green		pKP13e	-	hypothetical protein
KP13_06620	green		pKP13e	-	hypothetical protein
KP13_06650	green	GO:0006310 GO:0015074 GO:0003677	pKP13e	-	Integrase/recombinase
KP13_06651	green	GO:0016311 GO:0004725 GO:0016791	pKP13e	-	hypothetical protein
KP13_06659	green	GO:1902208 GO:0045893 GO:0003677	pKP13e	-	Flagellar transcriptional activator FlhC
KP13_06660	green	GO:0006355 GO:0005622 GO:0003677	pKP13e	-	Histone-like nucleoid-structuring protein H-NS
KP13_06661	green		pKP13e	-	hypothetical protein
KP13_06662	green		pKP13e	-	hypothetical protein
KP13_06667	green		pKP13e	-	hypothetical protein
KP13_06679	green		pKP13e	-	hypothetical protein
KP13_06685	green		pKP13e	-	DSBA-like thioredoxin domain-containing protein
KP13_06686	green		pKP13e	-	Phosphatidylinositol-specific phospholipase C
KP13_06688	green		pKP13e	-	hypothetical protein
KP13_06689	green		pKP13e	-	hypothetical protein
KP13_06694	green		pKP13e	-	conjugal transfer TraG-like protein
KP13_06696	green		pKP13e	-	hypothetical protein
KP13_32086	green		pKP13e	-	conjugal transfer traI-like protein
KP13_32088	green	GO:0006265 GO:0003917 GO:0003916 GO:0003677 GO:0005694	pKP13e	topB	DNA topoisomerase III
KP13_32092	green		pKP13e	-	hypothetical protein
KP13_32099	green		pKP13e	-	F-type conjugal transfer TraF-like protein
KP13_32101	green		pKP13e	-	conjugal transfer TraH-like (IncFII R100) protein
KP13_01399	green		pKP13f	-	hypothetical protein
KP13_01414	green	GO:0003824	pKP13f	-	Endonuclease Nuc
KP13_01415	green		pKP13f	-	hypothetical protein
KP13_01426	green	GO:0008168 GO:0008152	pKP13f	-	Uroporphyrin-III C/tetrapyrrole, partial
KP13_01428	green	GO:0008479 GO:0006400 GO:0008616	pKP13f	tgt	Queuine tRNA-ribosyltransferase
KP13_01430	green		pKP13f	-	Tryptophanyl-tRNA synthetase, partial
KP13_01432	green	GO:0044237 GO:0009396 GO:0042558 GO:0004156	pKP13f	sulII	Dihydropteroate synthase type-2
KP13_01435	green	GO:0015074 GO:0003676 GO:0003677	pKP13f	rve	Integrase core subunit
KP13_01446	green		pKP13f	-	hypothetical protein
KP13_01455	green		pKP13f	-	hypothetical protein
KP13_03075	green	GO:0016787	pKP13f	-	Metallo-dependent phosphatases superfamily protein
KP13_03092	green		pKP13f	-	hypothetical protein
KP13_03095	green		pKP13f	-	hypothetical protein
KP13_03096	green		pKP13f	-	hypothetical protein
KP13_03113	green		pKP13f	-	putative periplasmic protein
KP13_03131	green	GO:0005524	pKP13f	-	IS21 family insertion protein
KP13_03939	green		pKP13f	-	hypothetical protein
KP13_03942	green	GO:0003824	pKP13f	-	Polymerase/histidinol phosphatase domain-containing protein
KP13_03943	green		pKP13f	-	hypothetical protein
KP13_03992	green		pKP13f	-	Conjugal transfer TraI helicase/relaxase
KP13_04118	green	GO:0006935 GO:0016021 GO:0016020 GO:0007165 GO:0004871	pKP13f	-	putative methyl-accepting chemotaxis protein
KP13_04126	green		pKP13f	-	hypothetical protein
KP13_04129	green		pKP13f	-	hypothetical protein
KP13_04150	green	GO:0006950	pKP13f	-	Tellurium resistance protein terF
KP13_04152	green		pKP13f	-	hypothetical protein
KP13_04164	green		pKP13f	-	hypothetical protein
KP13_05761	green		pKP13f	-	hypothetical protein
KP13_18323	green		chr	cmlA1	Chloramphenicol resistance protein
KP13_32059	green		pKP13f	-	Protein TrhZ
KP13_32062	green		pKP13f	-	hypothetical protein
KP13_32365	green	GO:0015074 GO:0003676	pKP13f	tnp	transposase for insertion sequence-like element IS431mec
KP13_00035	greenyellow	GO:0016020 GO:0006810	chr	bglH	Putative outer membrane porin bglH
KP13_00133	greenyellow	GO:0016021 GO:0016020	chr	-	putative drug/metabolite transporter
KP13_00393	greenyellow		chr	-	hypothetical protein
KP13_00403	greenyellow	GO:0071709 GO:0019867	chr	-	Outer membrane protein assembly factor
KP13_00430	greenyellow	GO:0007155 GO:0009289	chr	-	putative adhesin
KP13_00443	greenyellow		chr	rbsB	D-ribose-binding periplasmic protein
KP13_00746	greenyellow	GO:0008199 GO:0006879 GO:0006826	chr	bfr	Bacterioferritin
KP13_00835	greenyellow	GO:0022891 GO:0022857 GO:0005215 GO:0016021 GO:0016020 GO:0055085	chr	xylE	D-xylose-proton symporter
KP13_00918	greenyellow		chr	-	hypothetical protein
KP13_00931	greenyellow		chr	-	hypothetical protein
KP13_01195	greenyellow	GO:0003993	chr	-	putative acid phosphatase
KP13_01220	greenyellow	GO:0016021 GO:0055085	chr	-	Major facilitator family transporter
KP13_01221	greenyellow		chr	-	hypothetical protein
KP13_01233	greenyellow	GO:0006355 GO:0043565 GO:0003700 GO:0003677	chr	-	AraC-family transcriptional regulator
KP13_01296	greenyellow	GO:0016810	chr	-	putative amidohydrolase
KP13_01311	greenyellow	GO:0004491 GO:0016620 GO:0008152 GO:0055114 GO:0016491	chr	iolA	Methylmalonate semialdehyde dehydrogenase acylating
KP13_01312	greenyellow	GO:0019310 GO:0008880 GO:0016861	chr	iolB	5-deoxy-glucuronate isomerase
KP13_01316	greenyellow	GO:0016773	chr	iolC	5-dehydro-2-deoxygluconokinase
KP13_01318	greenyellow	GO:0016823 GO:0003824 GO:0030976 GO:0019310 GO:0000287	chr	iolD	3D-(3,5/4)-trihydroxycyclohexane-1,2-dione hydrolase
KP13_01319	greenyellow	GO:0019310 GO:0008152 GO:0050112 GO:0055114 GO:0016491	chr	iolG	Inositol 2-dehydrogenase
KP13_01320	greenyellow		chr	ioH	Protein iolH
KP13_01321	greenyellow	GO:0019310 GO:0030145 GO:0050114	chr	iolE	Inosose dehydratase
KP13_01322	greenyellow		chr	-	putative sn-glycerol-3-phosphate-binding periplasmic protein
KP13_01365	greenyellow		chr	-	Diguanylate cyclase domain-containing protein
KP13_01529	greenyellow	GO:0006865	chr	livJ	ABC-type high-affinity branched-chain amino acid transport system
KP13_01531	greenyellow	GO:0006082 GO:0016310 GO:0016301 GO:0005622 GO:0008152 GO:0016774	chr	tdcD	Propionate kinase
KP13_01532	greenyellow	GO:0015565 GO:0022889 GO:0005215 GO:0003333 GO:0006810 GO:0015826 GO:0032329 GO:0016021	chr	tdcC	Threonine/serine transporter tdcC
KP13_01557	greenyellow		chr	-	hypothetical protein
KP13_01774	greenyellow		chr	-	hypothetical protein
KP13_01939	greenyellow		chr	-	Inner membrane protein
KP13_01944	greenyellow	GO:0008270 GO:0019572 GO:0008742	chr	araD	L-ribulose-5-phosphate 4-epimerase
KP13_02323	greenyellow		chr	-	hypothetical protein
KP13_02332	greenyellow	GO:0009236 GO:0008168 GO:0008152	chr	cbiH	Cobalt-precorrin-3B C(17)-methyltransferase
KP13_02355	greenyellow	GO:0015150 GO:0016021 GO:0015756 GO:0055085	chr	fucP	L-fucose-proton symporter
KP13_02375	greenyellow		chr	-	hypothetical protein
KP13_02453	greenyellow		chr	-	hypothetical protein
KP13_02539	greenyellow		chr	-	Fic domain-containing protein
KP13_02593	greenyellow	GO:0008152 GO:0016491	chr	srlD	Sorbitol-6-phosphate 2-dehydrogenase
KP13_02768	greenyellow	GO:0016787	chr	-	hypothetical protein
KP13_02947	greenyellow	GO:0006810 GO:0005215 GO:0016021 GO:0016020	chr	acrF	Acriflavine resistance protein F
KP13_02975	greenyellow	GO:0016020 GO:0055085	chr	aaeA	p-hydroxybenzoic acid efflux pump subunit aaeA
KP13_03011	greenyellow		chr	-	hypothetical protein
KP13_03062	greenyellow		chr	-	putative metal-dependent phosphohydrolase
KP13_03160	greenyellow	GO:0043190 GO:0055085	chr	ddpA	putative D,D-dipeptide-binding periplasmic protein ddpA
KP13_03161	greenyellow		chr	-	Mandelate racemase/muconate lactonizing enzyme family protein
KP13_03330	greenyellow		chr	-	putative Filamentous hemagglutinin
KP13_03522	greenyellow	GO:0005215 GO:0016020 GO:0006810	chr	-	putative ABC transporter permease
KP13_03589	greenyellow	GO:0005737 GO:0004812 GO:0006423 GO:0004817 GO:0000166 GO:0006418 GO:0005524	chr	cysS	Cysteinyl-tRNA synthetase
KP13_03697	greenyellow	GO:0008152 GO:0055114 GO:0016491	chr	-	putative oxidoreductase
KP13_03866	greenyellow		chr	-	putative lipoprotein
KP13_04033	greenyellow		chr	-	Phage tail tape measure protein
KP13_04106	greenyellow	GO:0016021 GO:0034639	chr	-	hypothetical protein
KP13_04224	greenyellow	GO:0005737 GO:0006355 GO:0006950 GO:0003676 GO:0003677	chr	cspD	Cold shock-like protein cspD
KP13_04445	greenyellow	GO:0008270 GO:0055114 GO:0016491	chr	xylB	Aryl-alcohol dehydrogenase
KP13_04574	greenyellow	GO:0003700 GO:0006355	chr	oxyR	morphology and auto-aggregation control protein
KP13_04768	greenyellow	GO:0006855 GO:0016020 GO:0015297 GO:0015238 GO:0055085	chr	-	MATE family transport protein
KP13_04777	greenyellow	GO:0003700 GO:0006355	chr	cbl	HTH-type transcriptional regulator cbl
KP13_04832	greenyellow	GO:0006310 GO:0015074 GO:0003677	chr	-	hypothetical protein
KP13_04903	greenyellow	GO:0019867	chr	-	hypothetical protein
KP13_05156	greenyellow	GO:0016020 GO:0055085	chr	-	HlyD-family protein
KP13_05157	greenyellow		chr	-	hypothetical protein
KP13_05195	greenyellow	GO:0003824 GO:0008152	chr	-	putative acyl-CoA synthase
KP13_05210	greenyellow	GO:0022891 GO:0022857 GO:0005215 GO:0016021 GO:0016020 GO:0055085	chr	-	Putative metabolite transport protein
KP13_05211	greenyellow	GO:0005215 GO:0006810	chr	-	PTS family enzyme IIA/FPr
KP13_05323	greenyellow	GO:0016021 GO:0055085	chr	-	Major facilitator superfamily protein
KP13_05325	greenyellow		chr	-	hypothetical protein
KP13_05328	greenyellow		chr	-	hypothetical protein
KP13_05477	greenyellow		chr	-	hypothetical protein
KP13_05540	greenyellow	GO:0016021 GO:0055085	chr	-	MFS family transporter protein
KP13_07673	greenyellow		chr	-	Tetracycline resistance protein, TetB
KP13_14812	greenyellow		chr	argO	Arginine exporter protein argO
KP13_31567	greenyellow	GO:0009401 GO:0016021	chr	srlA	Glucitol/sorbitol permease IIC component
KP13_31777	greenyellow		chr	-	hypothetical protein
KP13_31841	greenyellow		chr	-	hypothetical protein
KP13_31914	greenyellow	GO:0003824 GO:0006099 GO:0006106 GO:0045239 GO:0016829 GO:0004333	chr	fumC	Fumarate hydratase class II
KP13_31931	greenyellow		chr	-	hypothetical protein
KP13_31940	greenyellow	GO:0005737 GO:0003824 GO:0005975 GO:0008152 GO:0008861	chr	pfl	Formate acetyltransferase
KP13_31969	greenyellow		chr	-	Type IV secretion system protein IcmF (I-T4SS)
KP13_31990	greenyellow	GO:0006355 GO:0043565 GO:0003700 GO:0003677	chr	-	transcriptional regulator, AraC family
KP13_32181	greenyellow	GO:0045892	chr	nsrR	HTH-type transcriptional repressor NsrR
KP13_06160	greenyellow		pKP13d	-	hypothetical protein
KP13_06711	greenyellow		pKP13d	-	hypothetical protein
KP13_32103	greenyellow	GO:0003887 GO:0006270 GO:0005727	pKP13d	repB	initiator RepB protein
KP13_05640	greenyellow	GO:0006310 GO:0003677 GO:0000150	pKP13e	gin	DNA-invertase
KP13_32084	greenyellow	GO:0004803 GO:0006313	pKP13e	-	transposase for transposon gamma-delta-like protein
KP13_32100	greenyellow		pKP13e	-	F-type conjugal transfer TraG-like protein
KP13_01397	greenyellow		pKP13f	-	hypothetical protein
KP13_01433	greenyellow		pKP13f	repC	replication initiation protein RepC, partial
KP13_03949	greenyellow	GO:0016787 GO:0006281 GO:0009381 GO:0006289 GO:0009432 GO:0003677 GO:0005524	pKP13f	uvrB	UvrABC system protein B
KP13_03956	greenyellow	GO:0005524 GO:0016887	pKP13f	uvrA	UvrABC system protein A
KP13_32058	greenyellow		pKP13f	-	hypothetical protein
KP13_00055	grey	GO:0003700 GO:0006355	chr	dgoR	Galactonate operon transcriptional repressor
KP13_00109	grey	GO:0003700 GO:0006355	chr	-	LysR family transcriptional regulator
KP13_00125	grey	GO:0003677	chr	-	TetR-like transcription regulator
KP13_00129	grey		chr	-	50S ribosomal protein L21
KP13_00130	grey	GO:0055114 GO:0051920	chr	-	putative peroxidase-related protein
KP13_00135	grey		chr	-	beta-lactamase domain-containing protein
KP13_00137	grey	GO:0008270 GO:0055114 GO:0016491	chr	-	Zinc-type alcohol dehydrogenase-like protein
KP13_00147	grey		chr	-	Protein AsmA
KP13_00190	grey		chr	waaE	Lipopolysaccharide core biosynthesis glycosyltransferase waaE
KP13_00236	grey	GO:0005215 GO:0016020 GO:0006810	chr	xylH	Xylose transport system permease protein xylH
KP13_00252	grey	GO:0005215 GO:0016021 GO:0006810 GO:0055085	chr	pcaK	4-hydroxybenzoate transporter
KP13_00296	grey	GO:0022857 GO:0005215 GO:0016021 GO:0006810 GO:0055085	chr	-	Inner membrane metabolite transport protein
KP13_00306	grey	GO:0008649 GO:0003676 GO:0070475 GO:0008168 GO:0032259	chr	-	DNA methylase, N-6 adenine-specific protein
KP13_00314	grey	GO:0055114 GO:0016491	chr	-	FAD-dependent oxidoreductase
KP13_00379	grey	GO:0008654 GO:0016020 GO:0004143	chr	dgkA	Diacylglycerol kinase
KP13_00428	grey	GO:0005215 GO:0016020 GO:0005515 GO:0006810	chr	-	Fimbrial biogenesis outer membrane usher protein
KP13_00501	grey	GO:0005215 GO:0006810 GO:0016020 GO:0005515	chr	lpfC	Outer membrane usher protein lpfC
KP13_00590	grey	GO:0043565 GO:0003700 GO:0019299 GO:0006355 GO:0003677	chr	rhaS	HTH-type transcriptional activator rhaS
KP13_00654	grey	GO:0008080	chr	-	putative N-acetyltransferase
KP13_00657	grey		chr	-	Quercetin 2,3-dioxygenase
KP13_00680	grey		chr	gntX	Protein gntX
KP13_00681	grey	GO:0009102 GO:0052689	chr	bioH	Carboxylesterase bioH
KP13_00711	grey	GO:0008942 GO:0051537 GO:0042128 GO:0055114 GO:0016491	chr	nirD	Nitrite reductase [NAD(P)H] small subunit
KP13_00788	grey		chr	-	hypothetical protein
KP13_00875	grey		chr	-	hypothetical protein
KP13_00879	grey	GO:0006259 GO:0003677	chr	-	RecT-like protein
KP13_00897	grey		chr	-	Large terminase protein
KP13_00901	grey		chr	-	Bacteriophage head-to-tail connecting protein
KP13_00920	grey		chr	-	Bacteriophage T7 tail fiber protein
KP13_00937	grey	GO:0006355 GO:0003700 GO:0005622	chr	agaR	Putative aga operon transcriptional repressor
KP13_00946	grey	GO:0042626 GO:0016021 GO:0006810 GO:0015833 GO:0016887 GO:0015197 GO:0055085 GO:0005524	chr	-	putative ABC transporter ATP-binding protein
KP13_00947	grey	GO:0055114 GO:0016491	chr	alkB	Alpha-ketoglutarate-dependent dioxygenase alkB
KP13_01014	grey	GO:0006810 GO:0005215 GO:0016021 GO:0016020	chr	hisM	Histidine transport system permease protein hisM
KP13_01040	grey		chr	-	hypothetical protein
KP13_01161	grey	GO:0005048	chr	dmsD	Twin-arginine leader-binding protein dmsD
KP13_01540	grey		chr	-	putative transglutaminase
KP13_01545	grey	GO:0015891 GO:0006810 GO:0016020 GO:0004872 GO:0005506	chr	-	Ferrioxamine receptor
KP13_01595	grey	GO:0003723 GO:0008649 GO:0008757 GO:0008168 GO:0006364	chr	rsmF	Ribosomal RNA small subunit methyltransferase F
KP13_01650	grey	GO:0008199 GO:0006879	chr	ftnA	Ferritin-1
KP13_01654	grey	GO:0003824 GO:0016829 GO:0008152	chr	dapA	Dihydrodipicolinate synthase
KP13_01702	grey		chr	-	hypothetical protein
KP13_01722	grey	GO:0016020 GO:0016021 GO:0006865	chr	rhtB	Homoserine/homoserine lactone efflux protein
KP13_01792	grey		chr	-	Glyoxalase domain-containing protein
KP13_01948	grey		chr	-	hypothetical protein
KP13_01962	grey	GO:0006813	chr	kefF	Glutathione-regulated potassium-efflux system ancillary protein kefF
KP13_01999	grey	GO:0007165 GO:0004871 GO:0016310 GO:0000155 GO:0016021 GO:0016772	chr	creC	Sensor protein creC
KP13_02091	grey	GO:0005215 GO:0016021 GO:0055085	chr	mdtG	Multidrug resistance protein mdtG
KP13_02103	grey	GO:0004803 GO:0006313 GO:0003677	chr	-	hypothetical protein
KP13_02166	grey	GO:0003700 GO:0006355	chr	iciA	Chromosome initiation inhibitor
KP13_02200	grey	GO:0016787 GO:0008299 GO:0004452	chr	idi	Isopentenyl-diphosphate Delta-isomerase
KP13_02213	grey	GO:0015105 GO:0015700 GO:0016021	chr	arsB	Arsenic efflux pump protein
KP13_02251	grey		chr	-	putative 26 kDa outer membrane porin
KP13_02266	grey	GO:0003700 GO:0006355	chr	lysR	Transcriptional activator protein lysR
KP13_02278	grey		chr	-	hypothetical protein
KP13_02281	grey	GO:0004519 GO:0006304 GO:0003677	chr	mutH	DNA mismatch repair protein mutH
KP13_02325	grey	GO:0009236 GO:0048472 GO:0016021	chr	cobD	Cobalamin biosynthesis protein cobD
KP13_02327	grey	GO:0009236 GO:0008168	chr	cbiD	Putative cobalt-precorrin-6A synthase
KP13_02359	grey	GO:0043565 GO:0016020 GO:0008134 GO:0006810 GO:0006355 GO:0006790 GO:0003677 GO:0005524	chr	-	hypothetical protein
KP13_02392	grey	GO:0003824 GO:0051536	chr	-	7-carboxy-7-deazaguanine synthase-like protein
KP13_02398	grey	GO:0003824 GO:0019344 GO:0008152 GO:0019379 GO:0004604 GO:0009086 GO:0055114	chr	cysH	Phosphoadenosine phosphosulfate reductase
KP13_02544	grey	GO:0006810 GO:0004872 GO:0016020	chr	-	TonB-dependent outer membrane receptor HmuR
KP13_02550	grey	GO:0016020 GO:0042626 GO:0006810 GO:0005524	chr	sitD	Iron transport system permease component SitD
KP13_02557	grey	GO:0009401 GO:0008982 GO:0016021 GO:0016020	chr	-	Cellobiose permease IIC component
KP13_02724	grey		chr	-	hypothetical protein
KP13_02734	grey	GO:0006355 GO:0003677	chr	-	putative HTH-type transcriptional regulator
KP13_02745	grey	GO:0005506	chr	-	putative Fe(2+)-trafficking protein
KP13_02765	grey		chr	-	Thioredoxin-like fold domain-containing protein
KP13_02780	grey	GO:0008080	chr	-	GCN5-related N-acetyltransferase (GNAT) domain-containing protein
KP13_02781	grey	GO:0003824 GO:0051536 GO:0051539	chr	-	elongator protein 3/MiaB/NifB domain-containing protein
KP13_02787	grey	GO:0006355 GO:0000160 GO:0003677	chr	qseB	Transcriptional regulatory protein qseB
KP13_02800	grey	GO:0046873 GO:0016020 GO:0030001 GO:0055085	chr	zupT	Zinc transporter zupT
KP13_02853	grey		chr	-	putative HTH-type transcriptional regulator
KP13_02904	grey		chr	-	hypothetical protein
KP13_02924	grey	GO:0006810 GO:0010181 GO:0016021 GO:0016020 GO:0016655 GO:0009276 GO:0022904 GO:0055114	chr	nqrB	Na(+)-translocating NADH-quinone reductase subunit B
KP13_02984	grey	GO:0005215 GO:0016021 GO:0016020 GO:0055085 GO:0006814	chr	-	putative Sodium/sulfate symporter
KP13_03010	grey		chr	-	hypothetical protein
KP13_03058	grey		chr	-	putative Type VI secretion system protein
KP13_03064	grey	GO:0003700 GO:0006355	chr	-	putative HTH-type transcriptional regulator
KP13_03273	grey		chr	-	putative transmembrane protein
KP13_03285	grey	GO:0006508 GO:0005829 GO:0008234 GO:0016920	chr	pcp	Pyrrolidone-carboxylate peptidase
KP13_03287	grey		chr	-	putative transmembrane protein
KP13_03298	grey	GO:0007165 GO:0004673 GO:0000160 GO:0016772 GO:0016020 GO:0016310 GO:0000155	chr	kdpD	Sensor protein kdpD
KP13_03410	grey	GO:0015891 GO:0006810 GO:0016020 GO:0004872 GO:0005506	chr	fepA	Ferrienterobactin receptor
KP13_03421	grey	GO:0016773 GO:0005975	chr	glpK	Glycerol kinase
KP13_03422	grey	GO:0005515	chr	-	putative glutathione S-transferase
KP13_03431	grey	GO:0008080	chr	-	GCN5-related N-acetyltransferase (GNAT) domain-containing protein
KP13_03460	grey	GO:0003700 GO:0006355 GO:0043565 GO:0003677	chr	ramA	Transcriptional activator ramA
KP13_03548	grey	GO:0009443 GO:0008478	chr	pdxK	Pyridoxine kinase
KP13_03558	grey		chr	-	hypothetical protein
KP13_03560	grey	GO:0003700 GO:0006355	chr	-	putative HTH-type transcriptional regulator
KP13_03594	grey	GO:0004638 GO:0006189 GO:0046872 GO:0005524	chr	purK	Phosphoribosylaminoimidazole carboxylase ATPase subunit
KP13_03598	grey	GO:0016887 GO:0005524	chr	-	putative ABC transporter ATP-binding protein
KP13_03631	grey		chr	-	hypothetical protein
KP13_03673	grey	GO:0003677	chr	hupB	DNA-binding protein HU-beta
KP13_03681	grey		chr	-	putative lipoprotein
KP13_03854	grey	GO:0016887 GO:0005886 GO:0005215 GO:0006810 GO:0005524	chr	ssuB	Aliphatic sulfonates import ATP-binding protein ssuB
KP13_03883	grey	GO:0006355 GO:0003677 GO:0003700 GO:0043565	chr	-	putative HTH-type transcriptional regulator
KP13_03884	grey	GO:0003998	chr	acyP	Acylphosphatase
KP13_03921	grey		chr	-	hypothetical protein
KP13_04031	grey		chr	-	Phage major tail shaft subunit
KP13_04037	grey		chr	-	hypothetical protein
KP13_04038	grey		chr	-	Gp20 phage protein
KP13_04066	grey	GO:0006979	chr	-	OsmC-like protein
KP13_04068	grey		chr	-	hypothetical protein
KP13_04194	grey	GO:0005524 GO:0009029 GO:0009245	chr	lpxK	Tetraacyldisaccharide 4'-kinase
KP13_04248	grey	GO:0006355 GO:0003677 GO:0000160	chr	-	putative transcriptional regulator
KP13_04267	grey	GO:0016021 GO:0055085	chr	-	Inner membrane protein
KP13_04278	grey	GO:0016020 GO:0006810	chr	rafB	Raffinose permease
KP13_04298	grey		chr	-	putative tyrosine-protein phosphatase
KP13_04301	grey	GO:0005975 GO:0004553	chr	bglA	Aryl-phospho-beta-D-glucosidase bglA
KP13_04337	grey		chr	-	Inner membrane protein
KP13_04382	grey	GO:0008152 GO:0055114 GO:0016491	chr	-	putative oxidoreductase
KP13_04388	grey		chr	-	hypothetical protein
KP13_04389	grey	GO:0006810 GO:0016020 GO:0015288	chr	ompS2	Outer membrane protein S2
KP13_04400	grey	GO:0016020 GO:0006810	chr	-	putative ABC transporter system permease protein
KP13_04430	grey	GO:0016021 GO:0055085	chr	-	putative transporter protein
KP13_04434	grey	GO:0016020 GO:0022904	chr	cybB	Cytochrome b561
KP13_04455	grey	GO:0043565 GO:0003677	chr	-	putative HTH-type transcriptional regulator
KP13_04469	grey		chr	-	hypothetical protein
KP13_04488	grey	GO:0003700 GO:0006355	chr	PA2220	Putative transcriptional regulator
KP13_04499	grey	GO:0005737 GO:0016853 GO:0006725 GO:0016862	chr	pptA	Tautomerase pptA
KP13_04535	grey	GO:0016021 GO:0055085	chr	araJ	Protein araJ
KP13_04679	grey		chr	-	hypothetical protein
KP13_04704	grey	GO:0006629 GO:0008152	chr	rssA	NTE family protein rssA
KP13_04714	grey	GO:0007165 GO:0004871 GO:0004673 GO:0000160 GO:0016021 GO:0046983 GO:0000155	chr	narX	Nitrate/nitrite sensor protein narX
KP13_04776	grey	GO:0003700 GO:0006355	chr	nac	Nitrogen assimilation regulatory protein nac
KP13_04821	grey	GO:0015891 GO:0006810 GO:0004872 GO:0005506 GO:0016020	chr	fyuA	Pesticin receptor
KP13_04824	grey	GO:0016491	chr	-	thiazolinyl-S-HMWP1 reductase
KP13_04826	grey	GO:0003824 GO:0031177 GO:0008152	chr	irp2	High-molecular-weight protein 2
KP13_04838	grey	GO:0004519 GO:0006298	chr	vsr	Very short patch repair protein
KP13_04881	grey	GO:0005737 GO:0004801 GO:0005975 GO:0003824 GO:0006098	chr	tal1	Transaldolase 1
KP13_04914	grey	GO:0006233 GO:0004798 GO:0005524	chr	tmk	Thymidylate kinase
KP13_04916	grey	GO:0003824 GO:0030170 GO:0008152 GO:0008696 GO:0046656	chr	pabC	Aminodeoxychorismate lyase
KP13_05039	grey	GO:0006355 GO:0046278 GO:0045893 GO:0003677	chr	pcaR	Pca regulon regulatory protein
KP13_05084	grey	GO:0003858 GO:0008152 GO:0055114 GO:0016491	chr	hbdH1	D-beta-hydroxybutyrate dehydrogenase
KP13_05119	grey		chr	-	putative glyoxalase
KP13_05121	grey	GO:0016020 GO:0006865	chr	-	putative amino acid exporter
KP13_05147	grey	GO:0045454 GO:0015035 GO:0009055	chr	grxD	Glutaredoxin-4
KP13_05161	grey	GO:0006040 GO:0009254 GO:0016773 GO:0005524	chr	anmK	Anhydro-N-acetylmuramic acid kinase
KP13_05162	grey		chr	mliC	Membrane-bound lysozyme inhibitor of C-type lysozyme
KP13_05199	grey	GO:0016021 GO:0055085	chr	-	Putative tartrate transporter
KP13_05201	grey	GO:0016021 GO:0055085	chr	-	Major facilitator family transporter
KP13_05208	grey	GO:0009401 GO:0016020 GO:0008982	chr	-	PTS family enzyme IIC/enzyme IIB
KP13_05209	grey	GO:0003824 GO:0005975 GO:0016616 GO:0004553 GO:0055114	chr	aglB	6-phospho-alpha-glucosidase
KP13_05263	grey	GO:0003700 GO:0006355	chr	-	putative HTH-type transcriptional regulator
KP13_05350	grey	GO:0003700 GO:0006355	chr	-	LysR family transcriptional regulator
KP13_05364	grey	GO:0003700 GO:0006355	chr	-	MarR family transcriptional regulator
KP13_05365	grey	GO:0016491	chr	-	putative dehydrogenase
KP13_05369	grey	GO:0015891 GO:0006810 GO:0016020 GO:0004872 GO:0005506	chr	fiu	Catecholate siderophore receptor fiu
KP13_05395	grey	GO:0009017 GO:0019545 GO:0008270 GO:0008152 GO:0016788 GO:0019544	chr	astE	Succinylglutamate desuccinylase
KP13_05441	grey	GO:0003824 GO:0050662	chr	-	NAD(P)-binding domain-containing protein
KP13_05473	grey		chr	-	hypothetical protein
KP13_05529	grey	GO:0008080	chr	-	N-Acetyltransferase domain-containing protein
KP13_05539	grey	GO:0006865 GO:0016020	chr	-	putative exporter protein, LysE family protein
KP13_05567	grey		chr	-	Aldo/keto reductase family
KP13_05597	grey	GO:0048038 GO:0009308 GO:0008131 GO:0005507 GO:0055114	chr	maoA	Primary amine oxidase
KP13_05655	grey	GO:0008565 GO:0006886	chr	pulS	Pullulanase secretion protein pulS
KP13_05968	grey		chr	-	hypothetical protein
KP13_09130	grey		chr	-	putative ATP-binding protein
KP13_13130	grey		chr	wzzE	Lipopolysaccharide biosynthesis protein wzzE
KP13_13241	grey		chr	-	putative lipoprotein
KP13_15122	grey		chr	-	Arabinose-proton symporter
KP13_22167	grey		chr	-	Ribonucleoside-diphosphate reductase 2 subunit alpha
KP13_31497	grey	GO:0006221 GO:0009116 GO:0004588	chr	pyrE	Orotate phosphoribosyltransferase
KP13_31542	grey	GO:0003700 GO:0006355	chr	-	HTH-type transcriptional regulator
KP13_31780	grey		chr	-	hypothetical protein
KP13_31805	grey	GO:0008641	chr	thiF	Sulfur carrier protein ThiS adenylyltransferase
KP13_31834	grey	GO:0016855 GO:0006807 GO:0008152 GO:0036361 GO:0006520	chr	-	aspartate racemase
KP13_31927	grey	GO:0004802 GO:0003824 GO:0008152	chr	tktA	Transketolase 1
KP13_31984	grey		chr	-	Cytotoxic necrotizing domain-containing protein
KP13_32209	grey		chr	-	hypothetical protein
KP13_32214	grey		chr	-	putative lipoprotein
KP13_32240	grey	GO:0003700 GO:0006355	chr	-	putative HTH transcriptional regulator
KP13_32388	grey		chr	-	hypothetical protein
KP13_03937	grey	GO:0015074 GO:0003676	pKP13e	tnp	Transposase for insertion sequence-like element IS431mec
KP13_01403	grey		pKP13f	-	hypothetical protein
KP13_01668	grey	GO:0006310 GO:0015074 GO:0003677	pKP13f	-	phage site-specific recombinase
KP13_02645	grey	GO:0051536 GO:0051537 GO:0009055	pKP13f	-	putative ferredoxin-like protein
KP13_03079	grey		pKP13f	-	F-type conjugal transfer protein TraC
KP13_03091	grey		pKP13f	-	hypothetical protein
KP13_03102	grey		pKP13f	-	hypothetical protein
KP13_03731	grey		pKP13f	-	putative DNA processing protein
KP13_31599	grey	GO:0008080	pKP13f	-	putative Gcn5-related acetyltransferase
KP13_32044	grey		pKP13f	-	putative transposase
KP13_00007	grey60	GO:0043211 GO:0016887 GO:0016020 GO:0005524 GO:0008643	chr	rbsA	Ribose import ATP-binding protein rbsA
KP13_00008	grey60	GO:0016853 GO:0005996 GO:0016872 GO:0048029	chr	rbsD	D-ribose pyranase
KP13_00060	grey60	GO:0005215 GO:0016021 GO:0006810 GO:0055085	chr	dgoT	D-galactonate transporter
KP13_00272	grey60	GO:0015833 GO:0016887 GO:0005524 GO:0000166	chr	dppF	Dipeptide transport ATP-binding protein dppF
KP13_00337	grey60	GO:0016021	chr	-	TMEM86 family protein
KP13_01279	grey60	GO:0006355 GO:0005975 GO:0003677 GO:0003700 GO:0030246	chr	-	Helix-turn-helix protein RpiR
KP13_01522	grey60	GO:0008080	chr	-	GNAT family acetyltransferase
KP13_01533	grey60	GO:0006520 GO:0030170	chr	tdcB	Threonine dehydratase catabolic
KP13_01534	grey60	GO:0003700 GO:0006355	chr	tdcA	HTH-type transcriptional regulator tdcA
KP13_01721	grey60		chr	-	putative transposase
KP13_01749	grey60	GO:0006355 GO:0043565 GO:0003700 GO:0003677	chr	-	AraC family transcriptional regulator
KP13_01988	grey60	GO:0015655 GO:0016020 GO:0006814 GO:0032328	chr	-	putative transporter
KP13_02065	grey60	GO:0016810	chr	-	putative amidohydrolase
KP13_02283	grey60	GO:0016787	chr	rppH	RNA pyrophosphohydrolase
KP13_02354	grey60	GO:0005737 GO:0008736 GO:0019317 GO:0006004 GO:0005996 GO:0030145 GO:0016861	chr	fucI	L-fucose isomerase
KP13_02595	grey60	GO:0009401 GO:0008982 GO:0016021	chr	srlE	Glucitol/sorbitol-specific phosphotransferase enzyme IIB component
KP13_03067	grey60	GO:0055114 GO:0016491	chr	-	Aldo/keto reductase family protein
KP13_03156	grey60	GO:0016887 GO:0005524	chr	-	putative ABC transporter
KP13_03191	grey60	GO:0005215 GO:0006810	chr	osmF	Putative osmoprotectant uptake system substrate-binding protein osmF
KP13_03210	grey60	GO:0005215 GO:0016020 GO:0006810	chr	mglC	Galactoside transport system permease protein mglC
KP13_03390	grey60	GO:0008152 GO:0016491	chr	-	Glucose/ribitol dehydrogenase family protein
KP13_03473	grey60	GO:0009401 GO:0006355 GO:0008134 GO:0016021 GO:0005524	chr	-	RNA polymerase sigma factor 54, interaction domain-containing protein, partial
KP13_03578	grey60	GO:0005215 GO:0006810 GO:0016020 GO:0005515	chr	-	Outer membrane usher protein
KP13_03580	grey60	GO:0007155 GO:0009289	chr	-	Putative fimbrial protein
KP13_03671	grey60	GO:0003677 GO:0006281	chr	-	competence protein ComEA-related protein
KP13_03688	grey60		chr	-	hypothetical protein
KP13_03704	grey60	GO:0009318 GO:0008855 GO:0006308	chr	xseB	Exodeoxyribonuclease 7 small subunit
KP13_03895	grey60	GO:0006810 GO:0005215 GO:0016020	chr	-	putative transporter protein
KP13_04229	grey60	GO:0015250 GO:0006833 GO:0016020 GO:0005215 GO:0016021 GO:0006810 GO:0055085	chr	aqpZ	Aquaporin Z
KP13_04328	grey60		chr	-	putative membrane protein
KP13_04351	grey60		chr	-	hypothetical protein
KP13_04391	grey60	GO:0003700 GO:0006355	chr	allS	HTH-type transcriptional activator AllS
KP13_04438	grey60	GO:0016614 GO:0030288 GO:0016021 GO:0048038 GO:0055114	chr	-	PQQ-dependent dehydrogenase, glucose/quinate/shikimate family
KP13_04709	grey60	GO:0008940 GO:0009325 GO:0055114	chr	narI	Respiratory nitrate reductase 1 gamma chain
KP13_04710	grey60	GO:0051131 GO:0051082	chr	narJ	Respiratory nitrate reductase 1 delta chain
KP13_04711	grey60	GO:0042126 GO:0008940 GO:0009325 GO:0055114	chr	narH	Respiratory nitrate reductase 1 beta chain
KP13_04966	grey60	GO:0008152 GO:0016620 GO:0055114 GO:0016491	chr	maoC	Protein maoC
KP13_05055	grey60	GO:0018738 GO:0046294	chr	-	S-formylglutathione hydrolase
KP13_05197	grey60	GO:0008152 GO:0016491	chr	fabG	3-oxoacyl-[acyl-carrier-protein] reductase
KP13_05271	grey60	GO:0016021 GO:0055085	chr	-	Major facilitator superfamily transporter
KP13_05340	grey60		chr	-	hypothetical protein
KP13_05385	grey60	GO:0003824 GO:0005975 GO:0016810 GO:0016811 GO:0000272	chr	-	polysaccharide deacetylase domain-containing protein
KP13_05415	grey60	GO:0003993 GO:0030288	chr	phoN	Non-specific acid phosphatase
KP13_05424	grey60	GO:0008653 GO:0005887 GO:0005886	chr	-	Inner membrane protein
KP13_05475	grey60		chr	-	TIM barrel domain-containing protein
KP13_12908	grey60		chr	-	hypothetical protein
KP13_17736	grey60		chr	-	Carbon-nitrogen hydrolase domain-containing protein
KP13_31606	grey60		chr	phnB	Protein phnB
KP13_31620	grey60	GO:0008270 GO:0055114 GO:0016491	chr	rspB	Starvation-sensing protein rspB
KP13_31953	grey60		chr	-	hypothetical protein
KP13_32012	grey60		chr	-	hypothetical protein
KP13_06730	grey60	GO:0005524	pKP13d	trbE	conjugal transfer TrbE-like protein
KP13_05697	grey60		pKP13e	-	hypothetical protein
KP13_01404	grey60		pKP13f	-	hypothetical protein
KP13_01405	grey60		pKP13f	-	hypothetical protein
KP13_04124	grey60	GO:0004803 GO:0006313	pKP13f	tnpA	transposase for transposon gamma-delta
KP13_00436	lightcyan	GO:0005515	chr	-	TPR-like domain-containing protein
KP13_00522	lightcyan	GO:0005215 GO:0016020 GO:0006810 GO:0004970	chr	artJ	ABC transporter arginine-binding protein 1
KP13_00707	lightcyan	GO:0016857 GO:0006098 GO:0005975 GO:0008152 GO:0003824 GO:0004750	chr	rpe	Ribulose-phosphate 3-epimerase
KP13_00736	lightcyan		chr	-	hypothetical protein
KP13_00741	lightcyan	GO:0003735 GO:0003723 GO:0015935 GO:0006412	chr	rpsG	30S ribosomal protein S7
KP13_00801	lightcyan	GO:0006284 GO:0006281 GO:0004844 GO:0016799	chr	ung	Uracil-DNA glycosylase
KP13_00828	lightcyan	GO:0030234 GO:0006808	chr	glnB	Nitrogen regulatory protein P-II
KP13_00860	lightcyan	GO:0043565 GO:0016021 GO:0008360 GO:0003677	chr	rodZ	Cytoskeleton protein rodZ
KP13_00864	lightcyan		chr	-	Lipoprotein
KP13_00865	lightcyan	GO:0005525	chr	engA	GTP-binding protein engA
KP13_01028	lightcyan	GO:0005737 GO:0008152 GO:0016616 GO:0051287 GO:0033711 GO:0046983 GO:0008615 GO:0055114	chr	pdxB	Erythronate-4-phosphate dehydrogenase
KP13_01097	lightcyan	GO:0005840 GO:0005622 GO:0003735 GO:0006412	chr	rpsO	30S ribosomal protein S15
KP13_01115	lightcyan	GO:0000287 GO:0003924 GO:0005525	chr	obg	GTPase obg
KP13_01276	lightcyan		chr	relE	Toxin RelE
KP13_01303	lightcyan	GO:0005737 GO:0004812 GO:0006438 GO:0000166 GO:0002161 GO:0006418 GO:0004832 GO:0005524	chr	valS	Valyl-tRNA synthetase
KP13_01464	lightcyan	GO:0050661 GO:0008883 GO:0033014 GO:0055114	chr	hemA	Glutamyl-tRNA reductase
KP13_01560	lightcyan	GO:0000902 GO:0000917 GO:0051726 GO:0051302	chr	minC	putative septum site-determining protein minC
KP13_01611	lightcyan	GO:0050661 GO:0004345 GO:0006006 GO:0055114	chr	zwf	Glucose-6-phosphate 1-dehydrogenase
KP13_01701	lightcyan	GO:0016020 GO:0016021 GO:0006865 GO:0015171 GO:0006810 GO:0003333 GO:0055085	chr	-	putative transport protein
KP13_01811	lightcyan	GO:0005840 GO:0005622 GO:0003735 GO:0006412 GO:0015935	chr	rpsB	30S ribosomal protein S2
KP13_01824	lightcyan	GO:0003824 GO:0033014 GO:0030170 GO:0008483 GO:0042286	chr	hemL	Glutamate-1-semialdehyde 2,1-aminomutase
KP13_01862	lightcyan	GO:0016887 GO:0005524	chr	-	putative ABC transporter ATP-binding protein
KP13_01946	lightcyan	GO:0006355 GO:0016817 GO:0005524	chr	rapA	RNA polymerase-associated protein rapA
KP13_01987	lightcyan	GO:0005737 GO:0004801 GO:0005975 GO:0003824 GO:0006098	chr	tal1	Transaldolase 1
KP13_01991	lightcyan	GO:0006520 GO:0030170	chr	thrC	Threonine synthase
KP13_01993	lightcyan	GO:0008652 GO:0050661 GO:0006520 GO:0004412 GO:0009067 GO:0008152 GO:0016597 GO:0004072 GO:0055114 GO:0016491	chr	thrA	Bifunctional aspartokinase/homoserine dehydrogenase 1
KP13_02055	lightcyan	GO:0008033 GO:0008479 GO:0006400 GO:0008616	chr	tgt	Queuine tRNA-ribosyltransferase
KP13_02162	lightcyan	GO:0016020 GO:0055085	chr	mscS	Small-conductance mechanosensitive channel
KP13_02237	lightcyan		chr	-	hypothetical protein
KP13_02582	lightcyan	GO:0005975 GO:0004553	chr	ascB	6-phospho-beta-glucosidase ascB
KP13_02617	lightcyan	GO:0003700 GO:0006355	chr	mprA	Transcriptional repressor mprA
KP13_02697	lightcyan	GO:0003824 GO:0004160 GO:0008152 GO:0009082	chr	ilvD	Dihydroxy-acid dehydratase
KP13_02783	lightcyan	GO:0003841 GO:0016020 GO:0016746 GO:0008152 GO:0008654	chr	plsC	1-acyl-sn-glycerol-3-phosphate acyltransferase
KP13_02804	lightcyan	GO:0016779 GO:0005975 GO:0016773 GO:0003824 GO:0009058	chr	hldE	Bifunctional protein hldE
KP13_03017	lightcyan	GO:0005618 GO:0042545 GO:0030599	chr	-	Putative acyl-CoA thioester hydrolase
KP13_03313	lightcyan	GO:0006044 GO:0005975 GO:0004342	chr	nagB	Glucosamine-6-phosphate deaminase
KP13_03333	lightcyan	GO:0019867 GO:0043165	chr	lptE	LPS-assembly lipoprotein lptE
KP13_03357	lightcyan	GO:0016209 GO:0051920 GO:0006979 GO:0055114 GO:0016491	chr	ahpC	Alkyl hydroperoxide reductase subunit C
[truncated: 2,413 more rows]
